# Supplementary material for: 1-(4-Isopropyl­phen­yl)-5-(4-methoxy­phen­yl)pyrazolidin-3-one
Source: Acta Crystallogr Sect E Struct Rep Online. 2008 Apr 16;64(Pt 5):o855. doi: 10.1107/S1600536808009823 (PMC2961278; doi:10.1107/S1600536808009823)
Supplement: Supplementary file 1 [file e-64-0o855-sup1.cif]

##############################################################################
###                                                                        ###
###        Electronic paper (Acta Crystallographica Section E)             ###
###                                                                        ###
##############################################################################
#                                                                            #
# This CIF contains the data in a paper accepted for publication in Acta     #
# Crystallographica Section E. It conforms to the requirements of Notes      #
# for Authors for Section E, and has been peer reviewed under the auspices   #
# of the IUCr Commission on Journals.                                        #
#                                                                            #
# Full details of the Crystallographic Information File format               #
# are given in the paper "The Crystallographic Information File (CIF):       #
# a New Standard Archive File for Crystallography" by S. R. Hall, F. H.      #
# Allen and I. D. Brown [Acta Cryst. (1991), A47, 655-685].                  #
#                                                                            #
# The current version of the core CIF dictionary is obtainable from          #
# ftp://ftp.iucr.org/pub/cif_core.dic. The current version number is 2.4.    #
#                                                                            #
# Software is freely available for graphical display of the structure(s) in  #
# this CIF.  For information consult the CIF home page http://www.iucr.org/  #
# cif/home.html                                                              #
#                                                                            #
# This file may be used for bona fide research purposes within the           #
# scientific community so long as proper attribution is given to the journal # 
# article from which it was obtained.                                        #
#                                                                            #
##############################################################################
                                             
data_global
_audit_creation_method     'from SHELXL97 CIF and IUCr SHELXL97-template'
_journal_date_recd_electronic     2008-04-07
_journal_date_accepted     2008-04-10
_journal_name_full     'Acta Crystallographica, Section E'
_journal_year     2008
_journal_volume     64
_journal_issue      5
_journal_page_first     o855
_journal_page_last     o855
_journal_paper_category     QO
_journal_coeditor_code     HK2451
_publ_contact_author_name     'Hong-Jun Zhu'
_publ_contact_author_address
;
Department of Applied Chemistry
College of Science
Nanjing University of Technology
Nanjing 210009
P.R. China
;
_publ_contact_author_email     zhuhj@njut.edu.cn
_publ_section_title
;
1-(4-Isopropylphenyl)-5-(4-methoxyphenyl)pyrazolidin-3-one
;
loop_
    _publ_author_name
    _publ_author_address
    'Hong-Sheng Jia'
;
Department of Applied Chemistry,
College of Science,
Nanjing University of Technology,
Nanjing 210009
People's Republic of China
;
    'Yu-Feng Li'
;
Department of Applied Chemistry,
College of Science,
Nanjing University of Technology,
Nanjing 210009
People's Republic of China
;
    'Yuan-Yuan Liu'
;
Department of Applied Chemistry,
College of Science,
Nanjing University of Technology,
Nanjing 210009
People's Republic of China
;
    'Shan Liu'
;
Department of Applied Chemistry,
College of Science,
Nanjing University of Technology,
Nanjing 210009
People's Republic of China
;
    'Hong-Jun Zhu'
;
Department of Applied Chemistry,
College of Science,
Nanjing University of Technology,
Nanjing 210009
People's Republic of China
;
data_I
_audit_creation_method     SHELXL-97
_chemical_name_systematic
;
1-(4-Isopropylphenyl)-5-(4-methoxyphenyl)pyrazolidin-3-one
;
_chemical_name_common     ?
_chemical_formula_moiety     'C19 H22 N2 O2'
_chemical_formula_sum     'C19 H22 N2 O2'
_chemical_formula_iupac     'C19 H22 N2 O2'
_chemical_formula_weight     310.39
_chemical_melting_point     ?
_symmetry_cell_setting     monoclinic
_symmetry_space_group_name_H-M     'P 21/n'
_symmetry_space_group_name_Hall     '-P 2yn'
loop_
    _symmetry_equiv_pos_as_xyz
    'x, y, z'
    '-x+1/2, y+1/2, -z+1/2'
    '-x, -y, -z'
    'x-1/2, -y-1/2, z-1/2'
_cell_length_a     14.737(3)
_cell_length_b     7.1490(14)
_cell_length_c     17.493(4)
_cell_angle_alpha     90.00
_cell_angle_beta     112.03(3)
_cell_angle_gamma     90.00
_cell_volume     1708.4(7)
_cell_formula_units_Z     4
_cell_measurement_reflns_used     25
_cell_measurement_theta_min     9
_cell_measurement_theta_max     13
_cell_measurement_temperature     294(2)
_exptl_crystal_description     block
_exptl_crystal_colour     colorless
_exptl_crystal_size_max     0.40
_exptl_crystal_size_mid     0.30
_exptl_crystal_size_min     0.20
_exptl_crystal_density_diffrn     1.207
_exptl_crystal_density_meas     ?
_exptl_crystal_density_method     'not measured'
_exptl_crystal_F_000     664
_exptl_absorpt_coefficient_mu     0.079
_exptl_absorpt_correction_type     psi-scan
_exptl_absorpt_process_details     '(North <i>et al.</i>,  1968)'
_exptl_absorpt_correction_T_min     0.9692
_exptl_absorpt_correction_T_max     0.9844
_exptl_special_details
;
;
_diffrn_ambient_temperature     294(2)
_diffrn_radiation_type     MoK\a
_diffrn_radiation_wavelength     0.71073
_diffrn_radiation_source     'fine-focus sealed tube'
_diffrn_radiation_monochromator     graphite
_diffrn_measurement_device_type     'Enraf--Nonius CAD-4'
_diffrn_measurement_method     '\w/2\q'
_diffrn_detector_area_resol_mean     ?
_diffrn_reflns_number     3472
_diffrn_reflns_av_R_equivalents     0.0522
_diffrn_reflns_av_sigmaI/netI     0.0560
_diffrn_reflns_theta_min     1.55
_diffrn_reflns_theta_max     25.97
_diffrn_reflns_theta_full     25.97
_diffrn_measured_fraction_theta_max     0.998
_diffrn_measured_fraction_theta_full     0.998
_diffrn_reflns_limit_h_min     -18
_diffrn_reflns_limit_h_max     16
_diffrn_reflns_limit_k_min     0
_diffrn_reflns_limit_k_max     8
_diffrn_reflns_limit_l_min     0
_diffrn_reflns_limit_l_max     21
_diffrn_standards_number     3
_diffrn_standards_interval_count     ?
_diffrn_standards_interval_time     120
_diffrn_standards_decay_%     0
_refine_special_details
;
 Refinement of F^2^ against ALL reflections.  The weighted R-factor wR and
 goodness of fit S are based on F^2^, conventional R-factors R are based
 on F, with F set to zero for negative F^2^. The threshold expression of
 F^2^ > 2sigma(F^2^) is used only for calculating R-factors(gt) etc. and is
 not relevant to the choice of reflections for refinement.  R-factors based
 on F^2^ are statistically about twice as large as those based on F, and R-
 factors based on ALL data will be even larger.
;
_reflns_number_total     3340
_reflns_number_gt     1835
_reflns_threshold_expression     I>2\s(I)
_refine_ls_structure_factor_coef     Fsqd
_refine_ls_matrix_type     full
_refine_ls_R_factor_all     0.1385
_refine_ls_R_factor_gt     0.0780
_refine_ls_wR_factor_gt     0.1331
_refine_ls_wR_factor_ref     0.1625
_refine_ls_goodness_of_fit_ref     1.064
_refine_ls_restrained_S_all     1.064
_refine_ls_number_reflns     3340
_refine_ls_number_parameters     202
_refine_ls_number_restraints     1
_refine_ls_hydrogen_treatment     constr
_refine_ls_weighting_scheme     calc
_refine_ls_weighting_details
             'calc w=1/[\s^2^(Fo^2^)+(0.008P)^2^+3.2P] where P=(Fo^2^+2Fc^2^)/3'
_atom_sites_solution_hydrogens     geom
_atom_sites_solution_primary     direct
_atom_sites_solution_secondary     difmap
_refine_ls_shift/su_max     0.000
_refine_ls_shift/su_mean     0.000
_refine_diff_density_max     0.379
_refine_diff_density_min     -0.781
_refine_ls_extinction_method     none
_refine_ls_extinction_coef     ?
loop_
    _atom_type_symbol
    _atom_type_description
    _atom_type_scat_dispersion_real
    _atom_type_scat_dispersion_imag
    _atom_type_scat_source
    'C' 'C' 0.0033 0.0016
                         'International Tables Vol C Tables 4.2.6.8 and 6.1.1.4'
    'H' 'H' 0.0000 0.0000
                         'International Tables Vol C Tables 4.2.6.8 and 6.1.1.4'
    'N' 'N' 0.0061 0.0033
                         'International Tables Vol C Tables 4.2.6.8 and 6.1.1.4'
    'O' 'O' 0.0106 0.0060
                         'International Tables Vol C Tables 4.2.6.8 and 6.1.1.4'
_computing_data_collection     'CAD-4 Software (Enraf--Nonius, 1989)'
_computing_cell_refinement     'CAD-4 Software (Enraf--Nonius, 1989)'
_computing_data_reduction     'XCAD4 (Harms & Wocadlo, 1995)'
_computing_structure_solution     'SHELXS97 (Sheldrick, 2008)'
_computing_structure_refinement     'SHELXL97 (Sheldrick, 2008)'
_computing_molecular_graphics
                             'SHELXTL (Sheldrick, 2008) and PLATON (Spek, 2003)'
_computing_publication_material     'SHELXTL (Sheldrick, 2008)'
loop_
    _atom_site_type_symbol
    _atom_site_label
    _atom_site_fract_x
    _atom_site_fract_y
    _atom_site_fract_z
    _atom_site_U_iso_or_equiv
    _atom_site_adp_type
    _atom_site_calc_flag
    _atom_site_refinement_flags
    _atom_site_occupancy
    _atom_site_disorder_assembly
    _atom_site_disorder_group
    O O1 0.52570(18) 0.7545(4) 1.04046(16) 0.0569(7) Uani d . 1 . .
    N N1 0.2835(2) 0.9106(4) 0.97974(18) 0.0486(8) Uani d . 1 . .
    N N2 0.3849(2) 0.9266(4) 0.99532(18) 0.0508(8) Uani d . 1 . .
    H H2A 0.4104 1.0278 0.9859 0.061 Uiso calc R 1 . .
    C C1 0.0956(5) 1.2768(9) 1.2266(4) 0.117(2) Uani d . 1 . .
    H H1A 0.0772 1.3608 1.2611 0.176 Uiso calc R 1 . .
    H H1B 0.1383 1.1821 1.2601 0.176 Uiso calc R 1 . .
    H H1C 0.0380 1.2191 1.1876 0.176 Uiso calc R 1 . .
    O O2 0.0840(2) 0.3384(4) 0.67816(16) 0.0656(8) Uani d . 1 . .
    C C2 0.0897(4) 1.5470(7) 1.1350(3) 0.091 Uani d D 1 . .
    H H2B 0.0705 1.6238 1.1714 0.136 Uiso calc R 1 . .
    H H2C 0.0323 1.5035 1.0906 0.136 Uiso calc R 1 . .
    H H2D 0.1294 1.6189 1.1131 0.136 Uiso calc R 1 . .
    C C3 0.1471(4) 1.3827(7) 1.1817(3) 0.0881(16) Uani d D 1 . .
    H H3A 0.2057 1.4352 1.2244 0.106 Uiso calc R 1 . .
    C C4 0.1840(3) 1.2577(6) 1.1290(3) 0.0657(11) Uani d . 1 . .
    C C5 0.1216(3) 1.1481(7) 1.0656(3) 0.0792(14) Uani d . 1 . .
    H H5A 0.0549 1.1507 1.0548 0.095 Uiso calc R 1 . .
    C C6 0.1557(3) 1.0349(6) 1.0180(3) 0.0684(12) Uani d . 1 . .
    H H6A 0.1116 0.9649 0.9754 0.082 Uiso calc R 1 . .
    C C7 0.2539(3) 1.0251(5) 1.0332(2) 0.0467(9) Uani d . 1 . .
    C C8 0.3165(3) 1.1359(5) 1.0951(2) 0.0538(10) Uani d . 1 . .
    H H8A 0.3831 1.1348 1.1053 0.065 Uiso calc R 1 . .
    C C9 0.2817(3) 1.2487(6) 1.1424(3) 0.0626(11) Uani d . 1 . .
    H H9A 0.3257 1.3203 1.1843 0.075 Uiso calc R 1 . .
    C C10 0.2671(3) 0.7054(5) 0.9853(2) 0.0485(9) Uani d . 1 . .
    H H10A 0.2251 0.6878 1.0169 0.058 Uiso calc R 1 . .
    C C11 0.3691(3) 0.6265(5) 1.0361(2) 0.0522(10) Uani d . 1 . .
    H H11A 0.3780 0.6123 1.0936 0.063 Uiso calc R 1 . .
    H H11B 0.3792 0.5064 1.0147 0.063 Uiso calc R 1 . .
    C C12 0.4378(3) 0.7731(5) 1.0257(2) 0.0473(9) Uani d . 1 . .
    C C13 0.2185(3) 0.6143(5) 0.9026(2) 0.0489(9) Uani d . 1 . .
    C C14 0.1919(3) 0.7046(6) 0.8282(2) 0.0556(10) Uani d . 1 . .
    H H14A 0.2044 0.8320 0.8274 0.067 Uiso calc R 1 . .
    C C15 0.1471(3) 0.6114(6) 0.7545(2) 0.0583(11) Uani d . 1 . .
    H H15A 0.1289 0.6768 0.7050 0.070 Uiso calc R 1 . .
    C C16 0.1289(3) 0.4205(6) 0.7537(2) 0.0544(10) Uani d . 1 . .
    C C17 0.1560(3) 0.3291(6) 0.8282(2) 0.0691(12) Uani d . 1 . .
    H H17A 0.1439 0.2017 0.8292 0.083 Uiso calc R 1 . .
    C C18 0.2002(3) 0.4224(5) 0.9003(2) 0.0636(12) Uani d . 1 . .
    H H18A 0.2188 0.3565 0.9497 0.076 Uiso calc R 1 . .
    C C19 0.0726(3) 0.1427(6) 0.6765(3) 0.0721(13) Uani d . 1 . .
    H H19A 0.0399 0.1019 0.6206 0.108 Uiso calc R 1 . .
    H H19B 0.0344 0.1084 0.7083 0.108 Uiso calc R 1 . .
    H H19C 0.1358 0.0845 0.6996 0.108 Uiso calc R 1 . .
loop_
    _atom_site_aniso_label
    _atom_site_aniso_U_11
    _atom_site_aniso_U_22
    _atom_site_aniso_U_33
    _atom_site_aniso_U_12
    _atom_site_aniso_U_13
    _atom_site_aniso_U_23
    O1 0.0495(16) 0.0490(16) 0.0681(17) 0.0004(13) 0.0174(13) 0.0023(13)
    N1 0.0495(18) 0.0428(17) 0.0569(19) -0.0016(15) 0.0238(15) 0.0036(15)
    N2 0.0493(18) 0.0411(17) 0.068(2) -0.0024(15) 0.0287(16) 0.0015(16)
    C1 0.158(6) 0.112(5) 0.131(5) 0.002(4) 0.110(5) -0.012(4)
    O2 0.0709(19) 0.0627(19) 0.0500(16) -0.0031(15) 0.0077(14) -0.0046(14)
    C2 0.091 0.091 0.091 0.000 0.034 0.000
    C3 0.098(4) 0.083(4) 0.105(4) 0.008(3) 0.064(3) -0.003(3)
    C4 0.071(3) 0.059(3) 0.078(3) -0.003(2) 0.042(2) -0.006(2)
    C5 0.051(2) 0.092(4) 0.105(4) 0.001(3) 0.040(3) -0.009(3)
    C6 0.054(2) 0.068(3) 0.089(3) -0.016(2) 0.034(2) -0.020(3)
    C7 0.047(2) 0.042(2) 0.053(2) -0.0051(17) 0.0211(18) -0.0005(18)
    C8 0.051(2) 0.055(2) 0.055(2) -0.0008(19) 0.0204(19) 0.011(2)
    C9 0.074(3) 0.057(3) 0.061(3) -0.007(2) 0.029(2) -0.008(2)
    C10 0.051(2) 0.044(2) 0.055(2) -0.0040(18) 0.0254(18) -0.0009(18)
    C11 0.063(2) 0.041(2) 0.046(2) -0.0069(19) 0.0129(18) -0.0012(17)
    C12 0.056(2) 0.044(2) 0.042(2) -0.0043(19) 0.0191(17) -0.0029(17)
    C13 0.047(2) 0.045(2) 0.050(2) -0.0016(18) 0.0125(17) 0.0050(18)
    C14 0.057(2) 0.045(2) 0.058(2) -0.0012(19) 0.014(2) 0.0083(19)
    C15 0.065(3) 0.056(3) 0.046(2) 0.001(2) 0.0116(19) 0.008(2)
    C16 0.045(2) 0.061(3) 0.049(2) -0.0008(19) 0.0084(17) 0.000(2)
    C17 0.089(3) 0.046(2) 0.057(3) -0.012(2) 0.010(2) 0.001(2)
    C18 0.090(3) 0.042(2) 0.049(2) -0.008(2) 0.014(2) 0.0026(19)
    C19 0.075(3) 0.069(3) 0.067(3) -0.017(3) 0.020(2) -0.017(2)
_geom_special_details
;
All e.s.d.'s (except the e.s.d. in the dihedral angle between two l.s.
planes) are estimated using the full covariance matrix. The cell e.s.d.'s
are taken into account individually in the estimation of e.s.d.'s in
distances, angles and torsion angles; correlations between e.s.d.'s in cell
parameters are only used when they are defined by crystal symmetry. An
approximate (isotropic) treatment of cell e.s.d.'s is used for estimating
e.s.d.'s involving l.s. planes.
;
loop_
    _geom_bond_atom_site_label_1
    _geom_bond_atom_site_label_2
    _geom_bond_site_symmetry_2
    _geom_bond_distance
    _geom_bond_publ_flag
    O1 C12 . 1.229(4) ?
    N1 N2 . 1.418(4) ?
    N1 C7 . 1.429(4) ?
    N1 C10 . 1.496(4) ?
    N2 C12 . 1.336(4) ?
    N2 H2A . 0.8600 ?
    C1 C3 . 1.488(6) ?
    C1 H1A . 0.9600 ?
    C1 H1B . 0.9600 ?
    C1 H1C . 0.9600 ?
    O2 C16 . 1.368(4) ?
    O2 C19 . 1.407(5) ?
    C2 C3 . 1.498(6) ?
    C2 H2B . 0.9600 ?
    C2 H2C . 0.9600 ?
    C2 H2D . 0.9600 ?
    C3 C4 . 1.524(6) ?
    C3 H3A . 0.9800 ?
    C4 C9 . 1.370(5) ?
    C4 C5 . 1.386(6) ?
    C5 C6 . 1.384(6) ?
    C5 H5A . 0.9300 ?
    C6 C7 . 1.372(5) ?
    C6 H6A . 0.9300 ?
    C7 C8 . 1.379(5) ?
    C8 C9 . 1.383(5) ?
    C8 H8A . 0.9300 ?
    C9 H9A . 0.9300 ?
    C10 C13 . 1.501(5) ?
    C10 C11 . 1.538(5) ?
    C10 H10A . 0.9800 ?
    C11 C12 . 1.515(5) ?
    C11 H11A . 0.9700 ?
    C11 H11B . 0.9700 ?
    C13 C14 . 1.372(5) ?
    C13 C18 . 1.396(5) ?
    C14 C15 . 1.380(5) ?
    C14 H14A . 0.9300 ?
    C15 C16 . 1.390(5) ?
    C15 H15A . 0.9300 ?
    C16 C17 . 1.378(5) ?
    C17 C18 . 1.358(5) ?
    C17 H17A . 0.9300 ?
    C18 H18A . 0.9300 ?
    C19 H19A . 0.9600 ?
    C19 H19B . 0.9600 ?
    C19 H19C . 0.9600 ?
loop_
    _geom_angle_atom_site_label_1
    _geom_angle_atom_site_label_2
    _geom_angle_atom_site_label_3
    _geom_angle_site_symmetry_1
    _geom_angle_site_symmetry_3
    _geom_angle
    _geom_angle_publ_flag
    N2 N1 C7 . . 112.7(3) ?
    N2 N1 C10 . . 104.5(3) ?
    C7 N1 C10 . . 115.0(3) ?
    C12 N2 N1 . . 115.2(3) ?
    C12 N2 H2A . . 122.4 ?
    N1 N2 H2A . . 122.4 ?
    C3 C1 H1A . . 109.5 ?
    C3 C1 H1B . . 109.5 ?
    H1A C1 H1B . . 109.5 ?
    C3 C1 H1C . . 109.5 ?
    H1A C1 H1C . . 109.5 ?
    H1B C1 H1C . . 109.5 ?
    C16 O2 C19 . . 117.2(3) ?
    C3 C2 H2B . . 109.5 ?
    C3 C2 H2C . . 109.5 ?
    H2B C2 H2C . . 109.5 ?
    C3 C2 H2D . . 109.5 ?
    H2B C2 H2D . . 109.5 ?
    H2C C2 H2D . . 109.5 ?
    C1 C3 C2 . . 113.1(4) ?
    C1 C3 C4 . . 112.9(4) ?
    C2 C3 C4 . . 112.7(4) ?
    C1 C3 H3A . . 105.8 ?
    C2 C3 H3A . . 105.8 ?
    C4 C3 H3A . . 105.8 ?
    C9 C4 C5 . . 116.7(4) ?
    C9 C4 C3 . . 121.0(4) ?
    C5 C4 C3 . . 122.4(4) ?
    C6 C5 C4 . . 122.0(4) ?
    C6 C5 H5A . . 119.0 ?
    C4 C5 H5A . . 119.0 ?
    C7 C6 C5 . . 120.5(4) ?
    C7 C6 H6A . . 119.8 ?
    C5 C6 H6A . . 119.8 ?
    C6 C7 C8 . . 118.0(4) ?
    C6 C7 N1 . . 117.5(3) ?
    C8 C7 N1 . . 124.4(3) ?
    C7 C8 C9 . . 121.0(4) ?
    C7 C8 H8A . . 119.5 ?
    C9 C8 H8A . . 119.5 ?
    C4 C9 C8 . . 121.7(4) ?
    C4 C9 H9A . . 119.1 ?
    C8 C9 H9A . . 119.1 ?
    N1 C10 C13 . . 113.1(3) ?
    N1 C10 C11 . . 104.5(3) ?
    C13 C10 C11 . . 114.0(3) ?
    N1 C10 H10A . . 108.3 ?
    C13 C10 H10A . . 108.3 ?
    C11 C10 H10A . . 108.3 ?
    C12 C11 C10 . . 103.3(3) ?
    C12 C11 H11A . . 111.1 ?
    C10 C11 H11A . . 111.1 ?
    C12 C11 H11B . . 111.1 ?
    C10 C11 H11B . . 111.1 ?
    H11A C11 H11B . . 109.1 ?
    O1 C12 N2 . . 125.8(3) ?
    O1 C12 C11 . . 126.8(3) ?
    N2 C12 C11 . . 107.4(3) ?
    C14 C13 C18 . . 116.9(4) ?
    C14 C13 C10 . . 125.0(3) ?
    C18 C13 C10 . . 118.1(3) ?
    C13 C14 C15 . . 121.7(4) ?
    C13 C14 H14A . . 119.1 ?
    C15 C14 H14A . . 119.1 ?
    C14 C15 C16 . . 120.4(4) ?
    C14 C15 H15A . . 119.8 ?
    C16 C15 H15A . . 119.8 ?
    O2 C16 C17 . . 125.1(4) ?
    O2 C16 C15 . . 116.9(4) ?
    C17 C16 C15 . . 118.0(4) ?
    C18 C17 C16 . . 121.0(4) ?
    C18 C17 H17A . . 119.5 ?
    C16 C17 H17A . . 119.5 ?
    C17 C18 C13 . . 122.0(4) ?
    C17 C18 H18A . . 119.0 ?
    C13 C18 H18A . . 119.0 ?
    O2 C19 H19A . . 109.5 ?
    O2 C19 H19B . . 109.5 ?
    H19A C19 H19B . . 109.5 ?
    O2 C19 H19C . . 109.5 ?
    H19A C19 H19C . . 109.5 ?
    H19B C19 H19C . . 109.5 ?
loop_
    _geom_torsion_atom_site_label_1
    _geom_torsion_atom_site_label_2
    _geom_torsion_atom_site_label_3
    _geom_torsion_atom_site_label_4
    _geom_torsion_site_symmetry_1
    _geom_torsion_site_symmetry_2
    _geom_torsion_site_symmetry_3
    _geom_torsion_site_symmetry_4
    _geom_torsion
    _geom_torsion_publ_flag
    C7 N1 N2 C12 . . . . 112.7(3) ?
    C10 N1 N2 C12 . . . . -12.9(4) ?
    C1 C3 C4 C9 . . . . -120.1(5) ?
    C2 C3 C4 C9 . . . . 110.2(5) ?
    C1 C3 C4 C5 . . . . 59.8(7) ?
    C2 C3 C4 C5 . . . . -69.8(6) ?
    C9 C4 C5 C6 . . . . 0.0(7) ?
    C3 C4 C5 C6 . . . . -180.0(4) ?
    C4 C5 C6 C7 . . . . 1.2(8) ?
    C5 C6 C7 C8 . . . . -2.2(6) ?
    C5 C6 C7 N1 . . . . -177.8(4) ?
    N2 N1 C7 C6 . . . . 173.6(3) ?
    C10 N1 C7 C6 . . . . -66.8(5) ?
    N2 N1 C7 C8 . . . . -1.8(5) ?
    C10 N1 C7 C8 . . . . 117.9(4) ?
    C6 C7 C8 C9 . . . . 2.1(6) ?
    N1 C7 C8 C9 . . . . 177.4(4) ?
    C5 C4 C9 C8 . . . . 0.0(7) ?
    C3 C4 C9 C8 . . . . 179.9(4) ?
    C7 C8 C9 C4 . . . . -1.1(6) ?
    N2 N1 C10 C13 . . . . -103.6(3) ?
    C7 N1 C10 C13 . . . . 132.3(3) ?
    N2 N1 C10 C11 . . . . 21.0(4) ?
    C7 N1 C10 C11 . . . . -103.1(3) ?
    N1 C10 C11 C12 . . . . -21.7(4) ?
    C13 C10 C11 C12 . . . . 102.3(3) ?
    N1 N2 C12 O1 . . . . 176.9(3) ?
    N1 N2 C12 C11 . . . . -1.5(4) ?
    C10 C11 C12 O1 . . . . -163.7(4) ?
    C10 C11 C12 N2 . . . . 14.7(4) ?
    N1 C10 C13 C14 . . . . 0.7(5) ?
    C11 C10 C13 C14 . . . . -118.5(4) ?
    N1 C10 C13 C18 . . . . 179.5(4) ?
    C11 C10 C13 C18 . . . . 60.3(5) ?
    C18 C13 C14 C15 . . . . 1.4(6) ?
    C10 C13 C14 C15 . . . . -179.8(4) ?
    C13 C14 C15 C16 . . . . -1.0(6) ?
    C19 O2 C16 C17 . . . . -5.9(6) ?
    C19 O2 C16 C15 . . . . 174.9(4) ?
    C14 C15 C16 O2 . . . . 179.8(3) ?
    C14 C15 C16 C17 . . . . 0.6(6) ?
    O2 C16 C17 C18 . . . . -179.9(4) ?
    C15 C16 C17 C18 . . . . -0.7(7) ?
    C16 C17 C18 C13 . . . . 1.2(7) ?
    C14 C13 C18 C17 . . . . -1.5(7) ?
    C10 C13 C18 C17 . . . . 179.6(4) ?
loop_
    _geom_hbond_atom_site_label_D
    _geom_hbond_atom_site_label_H
    _geom_hbond_atom_site_label_A
    _geom_hbond_site_symmetry_A
    _geom_hbond_distance_DH
    _geom_hbond_distance_HA
    _geom_hbond_distance_DA
    _geom_hbond_angle_DHA
    N2 H2A O1 3_677 0.86 1.96 2.819(4) 175.0
    C8 H8A N2 . 0.93 2.44 2.761(5) 100.0
    C14 H14A N1 . 0.93 2.54 2.887(5) 102.0
