# Supplementary material for: 1-(4-Isopropyl­phen­yl)-5-(4-methoxy­phen­yl)pyrazolidin-3-one
Source: Acta Crystallogr Sect E Struct Rep Online. 2008 Apr 16;64(Pt 5):o855. doi: 10.1107/S1600536808009823 (PMC2961278; doi:10.1107/S1600536808009823)
Supplement: Supplementary file 2 [file e-64-0o855-Isup2.hkl]

# 
# h,k,l, Fc-squared, Fo-squared, sigma(Fo-squared) and status flag 
# 
data_I
_shelx_title ' J in P2(1)/n' 
_shelx_refln_list_code          4 
_shelx_F_calc_maximum      180.87 
_exptl_crystal_F_000       664.00 
_reflns_d_resolution_high  0.8116 
 
loop_ 
 _symmetry_equiv_pos_as_xyz 
 'x, y, z' 
 '-x+1/2, y+1/2, -z+1/2' 
 '-x, -y, -z' 
 'x-1/2, -y-1/2, z-1/2' 
 
_cell_length_a    14.7370 
_cell_length_b     7.1490 
_cell_length_c    17.4930 
_cell_angle_alpha  90.000 
_cell_angle_beta  112.030 
_cell_angle_gamma  90.000 
 
_shelx_F_squared_multiplier     1.000 
 
loop_ 
 _refln_index_h 
 _refln_index_k 
 _refln_index_l 
 _refln_F_squared_calc 
 _refln_F_squared_meas 
 _refln_F_squared_sigma 
 _refln_observed_status 
   2   0   0    10197.63    10241.63    124.92 o 
   4   0   0     5529.36     5363.41    123.57 o 
   6   0   0      267.15      257.34      8.31 o 
   8   0   0       74.04       98.44      6.71 o 
  10   0   0        4.24        4.70      3.50 o 
  12   0   0       78.48       89.01      9.04 o 
  14   0   0       18.51       45.87      8.10 o 
  16   0   0        3.05        8.91      5.50 o 
   1   1   0     4485.41     4584.42     86.31 o 
   2   1   0    12740.62    11924.32    153.97 o 
   3   1   0     4652.52     4500.27    105.72 o 
   4   1   0     1416.74     1721.77     17.30 o 
   5   1   0      201.35      202.51      8.80 o 
   6   1   0     1495.13     1588.56     20.01 o 
   7   1   0      626.74      590.31     13.71 o 
   8   1   0      205.40      225.26      9.25 o 
   9   1   0      273.69      246.89     10.73 o 
  10   1   0       28.78       47.69      6.24 o 
  11   1   0        0.09        7.09      4.23 o 
  12   1   0      163.32      164.71     10.80 o 
  13   1   0        1.49        5.25      5.82 o 
  14   1   0       12.39       15.97      4.47 o 
  15   1   0        0.76       12.98      5.04 o 
  16   1   0        2.83        3.55      6.72 o 
   0   2   0     3121.59     3337.16     22.04 o 
   1   2   0      376.36      409.05      8.08 o 
   2   2   0      363.52      392.32      8.15 o 
   3   2   0        9.14       30.36      2.77 o 
   4   2   0      821.90      794.43     13.03 o 
   5   2   0        0.03        4.15      2.21 o 
   6   2   0       48.70       34.34      3.66 o 
   7   2   0       14.61        9.79      3.80 o 
   8   2   0      528.00      500.09     14.26 o 
   9   2   0       67.18       87.07      6.76 o 
  10   2   0       13.91       36.82      5.65 o 
  11   2   0       11.37        5.57      5.57 o 
  12   2   0        1.24        4.82      4.82 o 
  13   2   0        0.64        5.68      5.68 o 
  14   2   0        0.18        9.43      5.46 o 
  15   2   0        2.38        0.65      5.93 o 
  16   2   0        0.01        2.79      4.71 o 
   1   3   0      371.56      464.93     10.98 o 
   2   3   0     1139.26     1267.91     17.36 o 
   3   3   0      929.86     1025.43     16.46 o 
   4   3   0      146.31       85.53      5.27 o 
   5   3   0      242.10      195.12      8.07 o 
   6   3   0       12.39       12.57      3.03 o 
   7   3   0        2.13        4.34      2.46 o 
   8   3   0        4.66        1.49      3.57 o 
   9   3   0      172.79      163.92      9.95 o 
  10   3   0      511.06      454.79     16.02 o 
  11   3   0       64.95       82.47      8.26 o 
  12   3   0       22.90       26.21      7.18 o 
  13   3   0        4.40       13.01      5.92 o 
  14   3   0       13.71       11.29      6.85 o 
  15   3   0        0.02       14.43      5.72 o 
   0   4   0      378.01      482.11     11.85 o 
   1   4   0      274.89      315.57     11.33 o 
   2   4   0      118.35      145.20      7.72 o 
   3   4   0      353.50      325.64     10.78 o 
   4   4   0     1401.73     1567.42     22.58 o 
   5   4   0        9.88       14.55      3.05 o 
   6   4   0        3.68        9.56      3.04 o 
   7   4   0        1.19        2.65      3.73 o 
   8   4   0       31.08       34.43      4.88 o 
   9   4   0        0.11        2.22      5.52 o 
  10   4   0       11.09        9.77      5.90 o 
  11   4   0      243.39      216.57      5.55 o 
  12   4   0       48.33       36.79      7.84 o 
  13   4   0       31.89       25.18      6.09 o 
  14   4   0       50.58       55.02      8.32 o 
   1   5   0        0.00        0.00      2.44 o 
   2   5   0        3.01        1.60      3.78 o 
   3   5   0      302.58      372.73     13.80 o 
   4   5   0      425.62      433.56     14.50 o 
   5   5   0      104.87       85.23      7.80 o 
   6   5   0        3.16        2.13      3.50 o 
   7   5   0        0.03        3.10      3.78 o 
   8   5   0        0.22        0.49      4.42 o 
   9   5   0       97.43      121.28      9.39 o 
  10   5   0       11.69        4.22      6.38 o 
  11   5   0       72.67       66.12      9.23 o 
  12   5   0        0.16        6.96      5.69 o 
  13   5   0        5.84        2.99      6.53 o 
   0   6   0      323.18      283.44     11.78 o 
   1   6   0        2.78        3.46      4.16 o 
   2   6   0       13.31       10.52      6.66 o 
   3   6   0      165.02      207.24     12.27 o 
   4   6   0       32.81       30.95      6.32 o 
   5   6   0       49.09       47.91      6.97 o 
   6   6   0        7.17        8.85      5.41 o 
   7   6   0        2.32        0.49      5.10 o 
   8   6   0        3.48        6.74      5.45 o 
   9   6   0        6.21       13.96      5.15 o 
  10   6   0       22.63       19.96      7.34 o 
  11   6   0        7.03       10.83      5.95 o 
  12   6   0       73.22       89.75      9.52 o 
   1   7   0      109.48      125.14      9.67 o 
   2   7   0        2.16        7.44      6.05 o 
   3   7   0       33.40       37.64      8.58 o 
   4   7   0        1.00        4.64      5.81 o 
   5   7   0        6.87        2.84      5.50 o 
   6   7   0        4.90        8.35      4.83 o 
   7   7   0        1.18        0.56      4.34 o 
   8   7   0       15.33       13.36      4.90 o 
   9   7   0        3.34        7.82      5.50 o 
  10   7   0        3.26        1.13      5.58 o 
   0   8   0       24.51       27.12      6.10 o 
   1   8   0       24.29       20.49      6.73 o 
   2   8   0        1.48        0.00      6.59 o 
   3   8   0        1.02       11.76      5.04 o 
   4   8   0        6.28       18.25      6.32 o 
   5   8   0        2.10        2.47      6.16 o 
   6   8   0        2.40        0.58      4.88 o 
 -17   0   1       20.78       11.46      6.79 o 
 -15   0   1        8.66       10.19      5.04 o 
 -13   0   1       29.64       17.82      4.80 o 
 -11   0   1      102.13       54.04      5.72 o 
  -9   0   1      353.42      331.66     10.16 o 
  -7   0   1      213.22      273.14      7.99 o 
  -5   0   1       84.82      109.28      4.72 o 
  -3   0   1     3526.06     3808.43     88.89 o 
  -1   0   1     4841.86     5384.81     68.63 o 
   1   0   1      855.95      838.26      7.68 o 
   3   0   1     1249.78     1243.13     13.10 o 
   5   0   1       79.74      105.07      4.98 o 
   7   0   1      512.27      561.64     13.61 o 
   9   0   1      175.35      262.19     11.60 o 
  11   0   1       67.02       52.57      6.39 o 
  13   0   1       23.62       19.23      7.01 o 
  15   0   1       44.40       52.25      8.60 o 
 -17   1   1        4.45        4.47      5.19 o 
 -16   1   1       12.64        4.34      6.27 o 
 -15   1   1        3.49        6.14      6.14 o 
 -14   1   1       61.37       39.38      7.71 o 
 -13   1   1      225.44      226.93     12.66 o 
 -12   1   1        1.06        1.89      5.35 o 
 -11   1   1       86.64       85.73      7.04 o 
 -10   1   1       59.27       57.31      5.93 o 
  -9   1   1      143.80      131.07      8.19 o 
  -8   1   1      139.95      114.64      7.23 o 
  -7   1   1      259.24      333.35     10.20 o 
  -6   1   1      333.45      421.76     10.25 o 
  -5   1   1     1994.02     1854.36      1.59 o 
  -4   1   1     1227.25     1289.31     14.63 o 
  -3   1   1       55.80       69.61      3.42 o 
  -2   1   1       55.90       69.55      3.03 o 
  -1   1   1      158.64      231.28      4.84 o 
   0   1   1      763.64      953.03     18.76 o 
   1   1   1       63.09       62.44      2.75 o 
   2   1   1     1440.37     1740.03     14.73 o 
   3   1   1      331.76      237.72      6.23 o 
   4   1   1      419.79      324.50      7.88 o 
   5   1   1      139.58      131.34      6.08 o 
   6   1   1       10.27        5.68      2.13 o 
   7   1   1     1920.85     1903.58     24.06 o 
   8   1   1       64.92       54.13      3.31 o 
   9   1   1       96.13       84.64      7.26 o 
  10   1   1      135.97      125.73      8.68 o 
  11   1   1       26.28       22.52      7.13 o 
  12   1   1       33.05       36.56      8.02 o 
  13   1   1       11.68       18.59      6.41 o 
  14   1   1        5.62        1.96      6.65 o 
  15   1   1        0.44        8.94      5.42 o 
  16   1   1        0.01        7.26      7.26 o 
 -16   2   1        9.48       13.79      6.87 o 
 -15   2   1        2.17        2.67      3.87 o 
 -14   2   1        9.58        9.34      6.73 o 
 -13   2   1      144.65      119.62      5.86 o 
 -12   2   1        0.04       10.50      4.35 o 
 -11   2   1       82.94       63.66      4.05 o 
 -10   2   1        2.97        2.56      4.84 o 
  -9   2   1       67.08       58.64      6.58 o 
  -8   2   1      519.58      577.82     14.79 o 
  -7   2   1        9.37        4.32      2.44 o 
  -6   2   1       70.40       69.77      5.12 o 
  -5   2   1      362.76      431.64     10.15 o 
  -4   2   1      964.41     1010.02     14.55 o 
  -3   2   1     1321.37     1390.83     15.88 o 
  -2   2   1       51.64       81.68      3.73 o 
  -1   2   1      638.11      596.40      9.68 o 
   0   2   1      139.87      129.58      6.56 o 
   1   2   1     2249.29     2455.17     19.70 o 
   2   2   1      144.63      115.92      4.68 o 
   3   2   1      324.83      384.51      8.80 o 
   4   2   1        0.02        3.60      2.14 o 
   5   2   1       21.69       43.40      4.11 o 
   6   2   1       52.00       44.77      4.31 o 
   7   2   1       78.77      110.99      6.57 o 
   8   2   1      190.97      153.90      8.56 o 
   9   2   1       26.92       45.08      5.14 o 
  10   2   1      184.04      164.51     11.13 o 
  11   2   1        0.21        0.96      5.36 o 
  12   2   1        4.43       11.00      5.57 o 
  13   2   1        1.83        4.16      5.86 o 
  14   2   1        6.34       26.96      6.07 o 
  15   2   1        8.69        4.75      5.78 o 
  16   2   1        4.10        8.35      5.87 o 
 -16   3   1        6.10        6.25      7.28 o 
 -15   3   1        4.55       12.16      6.43 o 
 -14   3   1        0.23        0.67      5.22 o 
 -13   3   1       30.96       24.78      6.77 o 
 -12   3   1       10.75       16.73      5.95 o 
 -11   3   1       86.37      117.73     10.03 o 
 -10   3   1      153.16      148.90     10.38 o 
  -9   3   1       18.93       40.66      5.32 o 
  -8   3   1      240.57      240.74     10.92 o 
  -7   3   1       17.71        6.00      3.46 o 
  -6   3   1       22.38        8.07      3.24 o 
  -5   3   1       86.12       64.35      4.80 o 
  -4   3   1      211.17      201.04      7.60 o 
  -3   3   1      206.89      225.55      7.66 o 
  -2   3   1     3076.97     3142.18     26.07 o 
  -1   3   1      118.11      107.28      5.05 o 
   0   3   1      694.48      806.80     26.80 o 
   1   3   1     1780.86     1935.87     20.15 o 
   2   3   1      199.12      247.40      7.93 o 
   3   3   1      240.57      184.39      6.99 o 
   4   3   1       34.94       43.72      4.03 o 
   5   3   1        0.14        1.41      2.24 o 
   6   3   1       12.70       23.53      3.27 o 
   7   3   1      136.78      119.58      7.62 o 
   8   3   1       65.41      111.20      7.74 o 
   9   3   1        3.44        5.97      4.92 o 
  10   3   1       73.55       55.47      7.33 o 
  11   3   1      568.88      601.82     20.77 o 
  12   3   1        4.78        6.58      6.58 o 
  13   3   1       48.09       59.33      9.20 o 
  14   3   1        5.85       10.26      5.35 o 
  15   3   1       38.38       41.87      7.92 o 
 -15   4   1       30.75       36.25      9.58 o 
 -14   4   1       21.50       33.39      6.71 o 
 -13   4   1       26.95       40.67      7.93 o 
 -12   4   1        0.27        2.91      6.17 o 
 -11   4   1       40.49       18.07      8.63 o 
 -10   4   1       25.41       25.71      6.97 o 
  -9   4   1      121.21      119.79      9.72 o 
  -8   4   1        4.49        8.45      4.17 o 
  -7   4   1        1.93        5.42      3.21 o 
  -6   4   1        0.81       11.70      2.97 o 
  -5   4   1        0.03        9.46      3.27 o 
  -4   4   1      113.25      140.34      7.23 o 
  -3   4   1      285.14      305.77     10.19 o 
  -2   4   1      274.76      251.26      9.36 o 
  -1   4   1      381.43      349.52     10.52 o 
   0   4   1       87.15       82.26      9.28 o 
   1   4   1      734.63      752.32     15.90 o 
   2   4   1       55.56       44.82      4.66 o 
   3   4   1      668.98      640.15     14.73 o 
   4   4   1       43.67       56.49      5.17 o 
   5   4   1      245.72      242.57      9.73 o 
   6   4   1       19.17       10.09      3.50 o 
   7   4   1       87.03       70.81      3.09 o 
   8   4   1        8.54        1.70      4.12 o 
   9   4   1        1.95        6.99      4.76 o 
  10   4   1      109.26      106.28      9.64 o 
  11   4   1      140.85      101.59     10.59 o 
  12   4   1       44.91       58.09      8.76 o 
  13   4   1        0.55        0.60      5.14 o 
  14   4   1        7.87        5.74      7.08 o 
 -14   5   1        5.78       12.25      6.72 o 
 -13   5   1        2.97       12.67      6.66 o 
 -12   5   1       31.88       31.65      7.69 o 
 -11   5   1       61.60       74.07      9.55 o 
 -10   5   1      149.17      135.69     11.37 o 
  -9   5   1      180.66      178.42     11.47 o 
  -8   5   1        4.23       11.37      5.59 o 
  -7   5   1      107.76      102.22      8.84 o 
  -6   5   1        4.06        3.32      3.88 o 
  -5   5   1       69.90       52.69      6.50 o 
  -4   5   1        2.29       11.32      4.23 o 
  -3   5   1      148.64      152.80      8.35 o 
  -2   5   1       32.32       45.85      4.91 o 
  -1   5   1        3.01        4.26      2.66 o 
   0   5   1        1.52        1.68      1.69 o 
   1   5   1      223.55      234.08     11.05 o 
   2   5   1       81.29       62.13      6.35 o 
   3   5   1        9.08        3.69      3.81 o 
   4   5   1        5.09        0.74      4.20 o 
   5   5   1       30.34       35.70      5.58 o 
   6   5   1       11.27       13.83      4.77 o 
   7   5   1        2.44        2.68      5.14 o 
   8   5   1        5.82        2.86      5.18 o 
   9   5   1        8.60       17.69      5.39 o 
  10   5   1        6.02       13.43      5.63 o 
  11   5   1       30.92       39.68      7.19 o 
  12   5   1        4.99        8.30      5.32 o 
  13   5   1        6.64        5.81      5.81 o 
 -12   6   1        0.00        4.86      5.40 o 
 -11   6   1        0.24        0.00      5.44 o 
 -10   6   1        3.77        4.01      5.29 o 
  -9   6   1       88.46       68.15      9.43 o 
  -8   6   1        9.08        0.53      5.23 o 
  -7   6   1        3.62        6.41      4.51 o 
  -6   6   1       36.24       29.92      6.21 o 
  -5   6   1       10.12        3.58      4.11 o 
  -4   6   1       20.47       20.82      4.41 o 
  -3   6   1        0.68        2.47      2.82 o 
  -2   6   1      101.96       85.50      7.21 o 
  -1   6   1       47.13       60.29      6.04 o 
   0   6   1        4.09        4.00      2.68 o 
   1   6   1      140.22      152.42     10.06 o 
   2   6   1      114.14      120.97      9.56 o 
   3   6   1       38.75       40.84      6.37 o 
   4   6   1        0.83        2.27      3.74 o 
   5   6   1        5.00        1.38      3.84 o 
   6   6   1       73.58       63.55      7.63 o 
   7   6   1       14.44       14.01      5.02 o 
   8   6   1       69.84       76.49      8.79 o 
   9   6   1        2.28        5.92      5.92 o 
  10   6   1       57.80       72.20      8.40 o 
  11   6   1       45.51       53.48      7.52 o 
 -10   7   1        1.15        5.08      5.47 o 
  -9   7   1        0.00        6.62      4.71 o 
  -8   7   1        7.81        7.55      5.81 o 
  -7   7   1        5.82        4.16      5.49 o 
  -6   7   1        1.74        5.04      5.04 o 
  -5   7   1       10.29        7.75      4.39 o 
  -4   7   1      108.90      100.45      8.30 o 
  -3   7   1       31.28       25.32      5.38 o 
  -2   7   1       88.54       90.99      7.75 o 
  -1   7   1      129.18      101.45      7.86 o 
   0   7   1        1.54        0.79      2.78 o 
   1   7   1        2.08        3.80      3.74 o 
   2   7   1       34.57       46.99      7.87 o 
   3   7   1        1.44        3.33      5.32 o 
   4   7   1        3.33        4.64      4.64 o 
   5   7   1        0.01        0.51      5.53 o 
   6   7   1       16.61       23.54      6.62 o 
   7   7   1       47.20       49.19      7.97 o 
   8   7   1        7.04        4.90      6.05 o 
   9   7   1       19.99       19.33      6.76 o 
  -7   8   1        0.05        4.47      4.47 o 
  -6   8   1        8.84        4.49      5.40 o 
  -5   8   1       24.33       32.81      5.39 o 
  -4   8   1        2.68        0.46      4.52 o 
  -3   8   1        4.45        5.58      4.41 o 
  -2   8   1        0.20        0.00      3.87 o 
  -1   8   1        2.78        3.12      4.82 o 
   0   8   1       37.59       29.51      4.04 o 
   1   8   1       91.52       77.23      9.09 o 
   2   8   1       13.46       23.31      7.26 o 
   3   8   1        1.07        4.50      6.05 o 
   4   8   1        2.25        4.21      4.21 o 
   5   8   1        0.47        4.03      4.45 o 
   6   8   1        1.37        1.15      5.03 o 
 -16   0   2        0.92        3.03      4.76 o 
 -14   0   2        0.43        0.00      3.67 o 
 -12   0   2       35.74       47.72      5.50 o 
 -10   0   2       75.18       52.02      4.84 o 
  -8   0   2      891.82     1037.44     16.93 o 
  -6   0   2     2331.73     2370.95     21.70 o 
  -4   0   2    32713.85    31446.94    292.93 o 
  -2   0   2      123.48      125.85      3.66 o 
   0   0   2     4770.22     5253.07     57.89 o 
   2   0   2     3993.31     3874.72     91.26 o 
   4   0   2      787.88      808.42     12.51 o 
   6   0   2       51.00       20.89      3.73 o 
   8   0   2      211.68      130.69      8.18 o 
  10   0   2        9.59        5.51      5.59 o 
  12   0   2       76.33       76.48      8.47 o 
  14   0   2       80.74       78.35      9.90 o 
  16   0   2        0.97        2.22      6.89 o 
 -17   1   2        1.54       10.91      5.94 o 
 -16   1   2       29.27       17.16      6.28 o 
 -15   1   2        0.06        5.26      4.44 o 
 -14   1   2       40.00       56.53      8.06 o 
 -13   1   2        7.37       18.40      6.02 o 
 -12   1   2      101.85       93.71      8.39 o 
 -11   1   2       11.45       20.40      4.93 o 
 -10   1   2       34.58       27.73      5.39 o 
  -9   1   2      191.97      236.50      9.89 o 
  -8   1   2       18.41       31.45      3.78 o 
  -7   1   2     3117.37     3124.00     28.10 o 
  -6   1   2      124.74       94.72      1.69 o 
  -5   1   2      624.33      534.89      1.80 o 
  -4   1   2     1657.30     1878.97     17.52 o 
  -3   1   2     7775.65     7639.83      1.63 o 
  -2   1   2     3450.06     3540.97     20.13 o 
  -1   1   2     4788.74     4756.70     93.11 o 
   0   1   2     9293.70     1079.99   4654.24 o 
   1   1   2        2.35        3.78      1.74 o 
   2   1   2     2188.28     2110.74     17.29 o 
   3   1   2       31.48       20.71      2.28 o 
   4   1   2      993.97      964.27     14.13 o 
   5   1   2      604.22      624.87     12.43 o 
   6   1   2      153.03      135.87      2.65 o 
   7   1   2      433.23      556.68     14.41 o 
   8   1   2      668.57      700.12     16.61 o 
   9   1   2       95.35       78.79      8.30 o 
  10   1   2      256.46      283.24     12.70 o 
  11   1   2       28.05       47.28      6.18 o 
  12   1   2       64.44       53.61      8.05 o 
  13   1   2       15.63        3.10      5.79 o 
  14   1   2       12.67        7.94      6.91 o 
  15   1   2       15.19        6.31      7.36 o 
  16   1   2        0.59       20.83      5.48 o 
 -16   2   2        0.02        6.11      6.11 o 
 -15   2   2        3.97        9.69      6.25 o 
 -14   2   2        2.68        6.14      6.14 o 
 -13   2   2        1.57       10.57      4.55 o 
 -12   2   2        0.20        1.52      5.61 o 
 -11   2   2        5.75        4.07      4.41 o 
 -10   2   2       17.26       24.84      5.14 o 
  -9   2   2      272.46      276.49     10.99 o 
  -8   2   2       20.00        0.94      3.97 o 
  -7   2   2      214.00      287.91      9.77 o 
  -6   2   2       81.02       81.18      5.16 o 
  -5   2   2        3.19        3.50      1.82 o 
  -4   2   2     1728.55     1706.85     18.73 o 
  -3   2   2       98.68       58.81      3.58 o 
  -2   2   2     1089.58     1173.39     14.03 o 
  -1   2   2      393.15      479.17      8.87 o 
   0   2   2     1011.42     1027.65     16.17 o 
   1   2   2      701.04      585.56     10.06 o 
   2   2   2     1789.79     1921.06     19.02 o 
   3   2   2      867.26      843.71     13.35 o 
   4   2   2      140.84      149.74      6.39 o 
   5   2   2      562.91      510.50     12.00 o 
   6   2   2       12.39       22.74      3.71 o 
   7   2   2        9.03        1.00      3.14 o 
   8   2   2       11.27        0.00      3.70 o 
   9   2   2       47.11       41.61      5.85 o 
  10   2   2       45.75       52.21      6.93 o 
  11   2   2       15.56       19.71      6.27 o 
  12   2   2       56.34       73.99      8.33 o 
  13   2   2        1.18        1.23      5.98 o 
  14   2   2        0.26        4.62      5.74 o 
  15   2   2        1.10        2.08      5.68 o 
 -16   3   2        9.12       18.51      7.05 o 
 -15   3   2        3.46        1.36      6.79 o 
 -14   3   2        1.49        1.88      5.23 o 
 -13   3   2        4.33        0.61      6.36 o 
 -12   3   2       36.38       27.23      7.58 o 
 -11   3   2        0.19        4.96      4.82 o 
 -10   3   2      475.07      502.86     16.86 o 
  -9   3   2       12.99       20.22      4.61 o 
  -8   3   2        9.47        5.11      3.90 o 
  -7   3   2      214.02      260.94     10.38 o 
  -6   3   2       62.52       44.91      4.43 o 
  -5   3   2      253.09      230.45      8.36 o 
  -4   3   2       28.85       74.57      4.94 o 
  -3   3   2      420.48      471.33     11.07 o 
  -2   3   2        4.30        2.18      1.98 o 
  -1   3   2     1143.45     1132.20     15.99 o 
   0   3   2       11.85        2.25      3.60 o 
   1   3   2        0.42        5.78      2.12 o 
   2   3   2     1582.94     1663.90     20.11 o 
   3   3   2      182.92      183.65      7.07 o 
   4   3   2        1.73        5.90      2.06 o 
   5   3   2       77.30       98.01      5.98 o 
   6   3   2       44.50       70.68      5.94 o 
   7   3   2        9.77       11.59      4.75 o 
   8   3   2      127.30      120.57      8.34 o 
   9   3   2      147.68      114.93      8.94 o 
  10   3   2       11.46        2.46      5.65 o 
  11   3   2       34.69       39.31      7.92 o 
  12   3   2       30.28       67.71      8.25 o 
  13   3   2        4.24       16.21      6.52 o 
  14   3   2        8.43        8.54      6.24 o 
  15   3   2        0.53        3.37      5.90 o 
 -15   4   2        6.54        3.99      7.87 o 
 -14   4   2        0.00        5.21      5.34 o 
 -13   4   2        4.87        8.07      5.32 o 
 -12   4   2      208.62      195.44     13.03 o 
 -11   4   2      256.24      225.94     13.94 o 
 -10   4   2      202.63      232.28     13.00 o 
  -9   4   2        9.41       13.74      5.23 o 
  -8   4   2       61.30       80.47      7.19 o 
  -7   4   2      320.95      291.84     12.06 o 
  -6   4   2       60.04       68.73      6.07 o 
  -5   4   2       10.80        8.24      3.24 o 
  -4   4   2      137.13      180.39      8.44 o 
  -3   4   2       19.15       25.17      4.49 o 
  -2   4   2      411.05      372.86     11.23 o 
  -1   4   2      519.71      570.97     13.41 o 
   0   4   2      531.36      641.26     52.03 o 
   1   4   2       66.18       78.55      5.84 o 
   2   4   2      173.27      207.04      8.23 o 
   3   4   2       43.67       53.78      4.71 o 
   4   4   2      373.40      407.50     12.45 o 
   5   4   2        6.03        0.68      3.32 o 
   6   4   2       24.43       38.25      4.85 o 
   7   4   2        0.35        4.06      3.43 o 
   8   4   2       28.26       24.44      5.80 o 
   9   4   2        4.91        5.31      4.73 o 
  10   4   2      187.71      197.12     12.98 o 
  11   4   2        3.51        7.92      5.76 o 
  12   4   2       10.68       17.98      6.90 o 
  13   4   2       11.11        5.67      6.09 o 
  14   4   2        0.64        5.17      6.09 o 
 -14   5   2        0.48        3.24      5.90 o 
 -13   5   2        0.04        9.53      4.55 o 
 -12   5   2       14.40       12.23      6.58 o 
 -11   5   2        0.08        6.97      5.82 o 
 -10   5   2       15.25       18.04      7.37 o 
  -9   5   2      155.27      185.59     12.45 o 
  -8   5   2      155.59      148.12     10.42 o 
  -7   5   2      177.90      182.77     11.27 o 
  -6   5   2        6.39        8.83      3.65 o 
  -5   5   2       27.63       19.77      4.77 o 
  -4   5   2       35.85       29.30      5.37 o 
  -3   5   2       54.60       69.45      6.54 o 
  -2   5   2      541.93      547.78     14.87 o 
  -1   5   2        0.46        0.69      3.02 o 
   0   5   2      159.68      156.00     13.45 o 
   1   5   2        0.31        3.05      2.57 o 
   2   5   2       35.61       29.55      5.04 o 
   3   5   2       53.73       53.78      5.61 o 
   4   5   2        1.45        2.31      4.31 o 
   5   5   2      199.86      225.41     11.33 o 
   6   5   2       89.36       87.43      7.39 o 
   7   5   2      172.44      172.94     10.23 o 
   8   5   2        2.53        9.79      4.53 o 
   9   5   2        7.65        8.89      5.54 o 
  10   5   2      112.23      114.99      9.87 o 
  11   5   2       28.82       23.35      6.66 o 
  12   5   2       10.69        7.31      7.31 o 
  13   5   2        0.00        1.25      5.44 o 
 -12   6   2        0.08        6.76      6.03 o 
 -11   6   2       10.28        2.98      6.25 o 
 -10   6   2        9.41       12.74      5.98 o 
  -9   6   2       17.48       29.38      6.37 o 
  -8   6   2       17.08        4.23      6.25 o 
  -7   6   2        6.81       13.62      5.03 o 
  -6   6   2       21.29       27.89      6.62 o 
  -5   6   2       15.25       11.06      4.76 o 
  -4   6   2        0.46        4.01      4.14 o 
  -3   6   2       14.26       21.06      4.96 o 
  -2   6   2       33.73       42.42      6.33 o 
  -1   6   2        3.24        0.84      3.96 o 
   0   6   2      146.34      136.77      6.38 o 
   1   6   2       56.29       76.06      7.69 o 
   2   6   2       53.70       46.40      6.10 o 
   3   6   2      161.21      163.41      9.75 o 
   4   6   2       55.98       78.57      7.10 o 
   5   6   2       36.89       38.58      6.73 o 
   6   6   2        0.04        1.92      3.91 o 
   7   6   2        9.52        6.60      4.98 o 
   8   6   2      135.81      141.71     11.73 o 
   9   6   2       30.34        9.38      5.06 o 
  10   6   2       16.79       12.60      6.69 o 
  11   6   2       39.62       44.67      7.81 o 
 -10   7   2        4.64        0.57      5.50 o 
  -9   7   2        3.86        9.13      4.59 o 
  -8   7   2        1.06        2.21      4.68 o 
  -7   7   2        0.73        2.18      4.46 o 
  -6   7   2       16.98       10.51      5.79 o 
  -5   7   2       19.93       16.80      6.15 o 
  -4   7   2        0.36        1.97      3.94 o 
  -3   7   2        0.26        3.87      4.21 o 
  -2   7   2      102.12      106.80      8.69 o 
  -1   7   2       32.03       30.18      6.24 o 
   0   7   2       15.52       20.50      4.11 o 
   1   7   2       35.19       27.58      6.01 o 
   2   7   2       19.52       21.15      5.79 o 
   3   7   2        4.48        9.04      4.43 o 
   4   7   2        0.22        1.00      4.73 o 
   5   7   2       14.70        0.49      6.08 o 
   6   7   2        0.04        1.55      4.56 o 
   7   7   2        4.33        4.32      5.32 o 
   8   7   2       15.75        9.32      5.68 o 
   9   7   2        1.13        4.45      5.35 o 
  -7   8   2        0.43       10.21      4.41 o 
  -6   8   2        6.20        2.66      5.32 o 
  -5   8   2        1.10        8.88      4.20 o 
  -4   8   2        0.18        2.54      4.36 o 
  -3   8   2       11.40       11.53      5.03 o 
  -2   8   2       10.23       21.67      4.56 o 
  -1   8   2       41.44       41.50      6.64 o 
   0   8   2        5.99        3.60      3.60 o 
   1   8   2       64.23       43.72      7.27 o 
   2   8   2        2.52        5.00      6.22 o 
   3   8   2        5.47       11.98      4.93 o 
   4   8   2        2.70        5.50      3.46 o 
   5   8   2        0.29        0.53      4.93 o 
   6   8   2        3.41        1.59      5.48 o 
 -17   0   3       13.78        4.48      4.66 o 
 -15   0   3       75.62       66.78      6.86 o 
 -13   0   3       26.32       19.67      4.40 o 
 -11   0   3        0.04        0.98      3.04 o 
  -9   0   3       63.35       42.64      4.28 o 
  -7   0   3      219.31      212.74      7.92 o 
  -5   0   3     8550.49     8940.30    174.93 o 
  -3   0   3    14321.91    13955.83    179.26 o 
  -1   0   3      232.52      230.20      4.80 o 
   1   0   3    14000.15    13418.71    168.94 o 
   3   0   3        0.73        7.57      1.61 o 
   5   0   3      212.82      167.04      6.79 o 
   7   0   3       42.17       23.58      3.78 o 
   9   0   3      318.39      360.98     13.82 o 
  11   0   3      303.13      367.18     16.46 o 
  13   0   3       42.03       52.92      9.05 o 
  15   0   3       43.06       64.28      8.82 o 
 -17   1   3        5.93        5.90      5.74 o 
 -16   1   3        1.41        2.39      5.24 o 
 -15   1   3        0.04        5.64      5.64 o 
 -14   1   3        0.02        1.10      5.17 o 
 -13   1   3      160.54      147.59     10.24 o 
 -12   1   3        2.24        4.03      4.62 o 
 -11   1   3       88.14      104.86      7.47 o 
 -10   1   3       30.39       23.83      4.48 o 
  -9   1   3       89.00       91.92      6.46 o 
  -8   1   3       33.57       28.35      4.43 o 
  -7   1   3        7.30        9.13      2.73 o 
  -6   1   3      151.90      124.99      1.62 o 
  -5   1   3     1098.99      999.88      2.07 o 
  -4   1   3     1347.07     1288.08     14.70 o 
  -3   1   3      148.14      163.86      1.59 o 
  -2   1   3      951.06      965.25     11.17 o 
  -1   1   3     6875.24     7029.71    125.09 o 
   0   1   3    13406.83    12152.60    517.64 o 
   1   1   3     1145.39     1095.46     12.51 o 
   2   1   3      570.99      633.83     10.29 o 
   3   1   3     3188.40     3082.97     23.97 o 
   4   1   3        0.43        2.80      2.12 o 
   5   1   3      118.47       88.52      5.50 o 
   6   1   3      246.28      232.38      3.60 o 
   7   1   3      191.70      230.08     10.05 o 
   8   1   3      171.16      212.43     10.35 o 
   9   1   3       31.36       21.17      5.52 o 
  10   1   3       56.08       56.70      8.47 o 
  11   1   3        3.45        1.06      5.61 o 
  12   1   3        0.80        6.16      6.16 o 
  13   1   3       14.26       14.67      6.22 o 
  14   1   3        0.03        5.43      5.10 o 
  15   1   3        7.38        7.77      7.96 o 
 -17   2   3        0.71        2.74      5.32 o 
 -16   2   3       11.49        1.97      6.79 o 
 -15   2   3        0.13        1.26      5.88 o 
 -14   2   3        0.01        1.76      6.02 o 
 -13   2   3       39.38       39.56      7.39 o 
 -12   2   3        6.12        1.51      4.73 o 
 -11   2   3        0.03        2.66      4.71 o 
 -10   2   3       14.20        3.59      4.67 o 
  -9   2   3       10.13       11.61      3.02 o 
  -8   2   3       59.03       40.00      4.80 o 
  -7   2   3       21.03       37.66      4.19 o 
  -6   2   3      337.35      343.93      9.83 o 
  -5   2   3     1474.32     1409.11     18.03 o 
  -4   2   3      192.07      302.79      8.14 o 
  -3   2   3      663.10      601.91     10.66 o 
  -2   2   3     2453.76     2551.59     21.18 o 
  -1   2   3      212.27      236.57      6.64 o 
   0   2   3     4127.96     4248.03     19.69 o 
   1   2   3      343.72      229.68      1.70 o 
   2   2   3      124.23      127.86      5.53 o 
   3   2   3      263.42      329.58      8.93 o 
   4   2   3     1398.64     1333.64     18.83 o 
   5   2   3      374.21      345.83     10.13 o 
   6   2   3       76.46      113.86      6.82 o 
   7   2   3      289.79      283.74      3.37 o 
   8   2   3       32.31       24.00      5.64 o 
   9   2   3      843.90      874.48     21.83 o 
  10   2   3        7.83        5.87      4.84 o 
  11   2   3        1.24        8.66      5.47 o 
  12   2   3        3.32        5.37      5.70 o 
  13   2   3       16.61        3.85      6.08 o 
  14   2   3       11.41        7.44      5.67 o 
  15   2   3        1.51        4.89      6.19 o 
 -16   3   3        1.67        4.75      6.42 o 
 -15   3   3        0.68        0.00      5.58 o 
 -14   3   3        1.52        4.96      5.62 o 
 -13   3   3        0.34        5.18      5.18 o 
 -12   3   3       55.90       45.91      8.50 o 
 -11   3   3      105.32      112.93      9.87 o 
 -10   3   3      154.88      181.26     10.70 o 
  -9   3   3      447.09      457.37     14.66 o 
  -8   3   3      448.75      441.31     13.98 o 
  -7   3   3       50.62       43.70      4.71 o 
  -6   3   3      192.77      197.01      8.43 o 
  -5   3   3     2069.05     2108.44     24.02 o 
  -4   3   3       69.70       48.33      4.58 o 
  -3   3   3        1.34       15.37      2.87 o 
  -2   3   3      126.53      122.67      5.65 o 
  -1   3   3      297.03      300.12      8.97 o 
   0   3   3      139.15       83.08     58.94 o 
   1   3   3       49.94       46.48      3.95 o 
   2   3   3       44.66       77.12      4.85 o 
   3   3   3       26.19       38.41      3.57 o 
   4   3   3      170.43      186.72      8.26 o 
   5   3   3       20.47       19.90      3.91 o 
   6   3   3      414.64      400.66     13.31 o 
   7   3   3        0.45        1.12      3.56 o 
   8   3   3       17.68       20.53      5.27 o 
   9   3   3       20.87       33.01      5.97 o 
  10   3   3       66.19       61.16      8.08 o 
  11   3   3      389.58      390.64     17.49 o 
  12   3   3        5.46       12.17      5.42 o 
  13   3   3        3.74        3.22      5.41 o 
  14   3   3        6.67        7.04      7.04 o 
 -15   4   3        6.49        6.01      6.43 o 
 -14   4   3        0.55        3.20      5.96 o 
 -13   4   3        0.00        6.86      6.86 o 
 -12   4   3        9.12        0.60      6.77 o 
 -11   4   3      172.36      221.46     13.57 o 
 -10   4   3       87.90       76.53      8.99 o 
  -9   4   3        3.82        4.57      4.57 o 
  -8   4   3       12.95       29.64      4.80 o 
  -7   4   3      162.85      182.55      9.74 o 
  -6   4   3       34.72       35.21      4.99 o 
  -5   4   3      459.36      543.53     14.56 o 
  -4   4   3      540.45      550.37     14.28 o 
  -3   4   3     2938.76     3186.00     31.21 o 
  -2   4   3      452.41      495.57     13.15 o 
  -1   4   3      300.45      315.16     10.55 o 
   0   4   3      138.51      131.70      9.08 o 
   1   4   3      316.67      322.54     10.47 o 
   2   4   3       38.44       54.88      4.83 o 
   3   4   3       19.15        9.85      3.03 o 
   4   4   3        7.92        4.00      4.00 o 
   5   4   3      102.06      126.35      7.78 o 
   6   4   3        0.01        3.79      3.79 o 
   7   4   3      146.43      114.83      3.94 o 
   8   4   3      134.70      153.37     10.38 o 
   9   4   3      184.17      153.60      5.33 o 
  10   4   3       31.13       24.77      6.79 o 
  11   4   3       19.53       41.83      6.26 o 
  12   4   3       18.48        8.11      6.86 o 
  13   4   3        5.94        6.85      6.85 o 
 -14   5   3       11.77       16.33      6.84 o 
 -13   5   3       35.83       42.58      8.38 o 
 -12   5   3       37.50       45.79      6.93 o 
 -11   5   3       26.64       27.28      7.07 o 
 -10   5   3       55.31       72.22      9.36 o 
  -9   5   3      518.04      573.21     19.71 o 
  -8   5   3       11.48        6.24      4.86 o 
  -7   5   3        1.09        3.14      4.71 o 
  -6   5   3       10.86       17.08      5.09 o 
  -5   5   3      346.29      378.23     13.83 o 
  -4   5   3        4.93        3.49      4.21 o 
  -3   5   3       70.04       74.74      6.66 o 
  -2   5   3       16.36       32.15      5.00 o 
  -1   5   3       79.04      103.03      7.93 o 
   0   5   3       24.83       33.54      3.98 o 
   1   5   3        6.84        1.45      3.34 o 
   2   5   3       37.69       34.24      5.25 o 
   3   5   3        1.04        5.34      3.99 o 
   4   5   3       39.90       36.52      5.55 o 
   5   5   3       22.71       20.82      5.88 o 
   6   5   3      322.21      399.80     15.41 o 
   7   5   3      123.01      166.71     11.27 o 
   8   5   3      202.22      213.86     12.30 o 
   9   5   3       23.86       14.81      5.92 o 
  10   5   3        1.52        0.00      5.11 o 
  11   5   3        0.06        4.86      5.22 o 
  12   5   3        1.78        1.26      5.48 o 
 -13   6   3        0.59        5.06      5.94 o 
 -12   6   3        5.58        6.25      5.26 o 
 -11   6   3       21.61       26.21      5.62 o 
 -10   6   3        5.76        3.55      5.76 o 
  -9   6   3        1.51        8.46      5.29 o 
  -8   6   3       24.58       26.52      6.66 o 
  -7   6   3       16.28        5.18      5.31 o 
  -6   6   3        0.36        4.75      4.75 o 
  -5   6   3        8.89       12.41      4.31 o 
  -4   6   3       20.65       22.25      5.58 o 
  -3   6   3       10.70       14.12      4.90 o 
  -2   6   3       16.33       28.44      5.39 o 
  -1   6   3      453.41      440.23     15.99 o 
   0   6   3       41.45       45.68      5.02 o 
   1   6   3       83.93       95.86      8.44 o 
   2   6   3        0.11        0.88      3.75 o 
   3   6   3       17.60       12.82      4.82 o 
   4   6   3       95.15      108.97      9.31 o 
   5   6   3       56.72       64.40      7.90 o 
   6   6   3      105.59      139.91      9.70 o 
   7   6   3       53.60       43.20      7.71 o 
   8   6   3       15.29       20.39      5.89 o 
   9   6   3        5.65        1.14      5.67 o 
  10   6   3        2.08        2.37      6.22 o 
  11   6   3        0.48        5.44      5.02 o 
 -10   7   3        6.41        7.24      5.34 o 
  -9   7   3        0.88        1.18      4.88 o 
  -8   7   3       14.25        7.51      5.68 o 
  -7   7   3       19.26       16.32      6.30 o 
  -6   7   3       34.88       64.74      7.89 o 
  -5   7   3        6.19        2.14      5.35 o 
  -4   7   3       83.72      102.10      9.56 o 
  -3   7   3        6.68        3.13      4.93 o 
  -2   7   3        0.19        2.07      4.67 o 
  -1   7   3      158.38      151.48     11.87 o 
   0   7   3       94.17      114.95      7.02 o 
   1   7   3       50.68       60.35      8.76 o 
   2   7   3        7.82        1.42      4.73 o 
   3   7   3       14.07       15.66      5.77 o 
   4   7   3        2.28        0.00      4.95 o 
   5   7   3        0.14        2.06      4.17 o 
   6   7   3       12.23       13.37      4.76 o 
   7   7   3        1.41        1.10      5.78 o 
   8   7   3        3.22        8.44      5.07 o 
  -7   8   3        6.92        2.26      5.67 o 
  -6   8   3        0.49        0.56      4.16 o 
  -5   8   3        4.30       10.59      4.95 o 
  -4   8   3       20.36       16.63      5.28 o 
  -3   8   3       21.79       25.84      6.29 o 
  -2   8   3        1.01        1.66      3.71 o 
  -1   8   3       12.51       18.89      5.88 o 
   0   8   3       10.27       20.53      4.33 o 
   1   8   3       23.28       34.04      7.36 o 
   2   8   3        3.14       11.92      4.38 o 
   3   8   3        7.90        6.64      5.88 o 
   4   8   3        6.83        4.70      5.33 o 
   5   8   3       12.89       13.21      5.66 o 
 -16   0   4        1.88        4.60      4.04 o 
 -14   0   4        4.83        0.81      4.01 o 
 -12   0   4        3.10        3.98      4.03 o 
 -10   0   4        4.29        3.08      3.08 o 
  -8   0   4     6189.01     6421.90     42.37 o 
  -6   0   4      123.64      179.29      7.15 o 
  -4   0   4     5917.61     5783.89    132.48 o 
  -2   0   4      350.35      321.61      6.51 o 
   0   0   4     3669.27     3689.26    201.28 o 
   2   0   4     2481.47     2474.02     20.64 o 
   4   0   4      125.03       60.69      4.23 o 
   6   0   4      186.16      244.29      9.36 o 
   8   0   4      265.22      277.35     11.84 o 
  10   0   4      911.70      889.92     23.86 o 
  12   0   4       79.29       65.94      9.79 o 
  14   0   4        0.17        2.78      6.32 o 
 -17   1   4        3.35        8.50      5.82 o 
 -16   1   4       14.92       10.14      6.37 o 
 -15   1   4       16.63       12.47      5.33 o 
 -14   1   4        0.07        5.85      4.25 o 
 -13   1   4       74.70       63.87      6.72 o 
 -12   1   4       53.95       38.52      6.63 o 
 -11   1   4       25.20        9.15      4.67 o 
 -10   1   4      294.49      299.76     11.70 o 
  -9   1   4      198.13      196.09      9.07 o 
  -8   1   4     2901.60     2954.04     29.40 o 
  -7   1   4      150.81       97.53      5.77 o 
  -6   1   4        7.06        7.38      2.55 o 
  -5   1   4      543.64      599.64     11.18 o 
  -4   1   4        0.69        0.83      1.59 o 
  -3   1   4      494.30      490.72      8.94 o 
  -2   1   4     7211.42     6868.01    134.27 o 
  -1   1   4     1531.80     1722.61     16.36 o 
   0   1   4     4256.86     4291.80     41.36 o 
   1   1   4      985.43      992.81     12.89 o 
   2   1   4       58.50       97.33      4.55 o 
   3   1   4       15.25       43.76      3.54 o 
   4   1   4       92.79      116.47      5.69 o 
   5   1   4       55.52      103.49      6.23 o 
   6   1   4      146.51      191.92      8.63 o 
   7   1   4       10.93       20.03      3.37 o 
   8   1   4       58.13       39.89      5.83 o 
   9   1   4       30.89       43.22      5.96 o 
  10   1   4       25.88       26.68      6.37 o 
  11   1   4       78.35       64.75      8.79 o 
  12   1   4       41.58       30.49      7.67 o 
  13   1   4        1.00        4.63      6.28 o 
  14   1   4       11.10        2.79      7.13 o 
  15   1   4        0.69        7.17      5.40 o 
 -17   2   4        1.45        8.73      5.98 o 
 -16   2   4        4.36        1.27      5.82 o 
 -15   2   4        6.96        8.67      6.50 o 
 -14   2   4        8.63        5.18      5.57 o 
 -13   2   4       23.69       21.22      6.17 o 
 -12   2   4       73.81       80.98      9.17 o 
 -11   2   4      317.42      382.46     14.45 o 
 -10   2   4      163.87      149.40      3.96 o 
  -9   2   4      208.09      198.20      9.37 o 
  -8   2   4        4.87        0.59      2.97 o 
  -7   2   4       52.46       77.63      5.33 o 
  -6   2   4       17.79       10.83      2.49 o 
  -5   2   4        0.77       23.04      2.83 o 
  -4   2   4       79.73       50.85      3.71 o 
  -3   2   4      290.65      295.36      7.76 o 
  -2   2   4     3071.74     3231.15     24.88 o 
  -1   2   4      376.55      422.82      9.55 o 
   0   2   4      635.24      634.56      9.11 o 
   1   2   4      110.03      121.48      5.35 o 
   2   2   4     1252.58     1233.53     16.84 o 
   3   2   4        7.58        0.47      2.74 o 
   4   2   4     1233.83     1438.67     20.56 o 
   5   2   4      339.51      304.13     10.61 o 
   6   2   4      454.47      445.31     13.12 o 
   7   2   4       23.14       10.17      4.77 o 
   8   2   4       79.90      108.03      8.27 o 
   9   2   4       75.68       45.68      7.01 o 
  10   2   4       78.41      123.02      9.41 o 
  11   2   4       31.71       29.72      5.56 o 
  12   2   4       10.89       11.14      6.26 o 
  13   2   4        1.68        0.67      6.10 o 
  14   2   4        0.36        4.11      6.11 o 
 -16   3   4        0.36        6.69      5.82 o 
 -15   3   4        0.84        8.42      5.32 o 
 -14   3   4        0.00        5.81      5.81 o 
 -13   3   4       14.20        9.70      5.70 o 
 -12   3   4      151.48      149.61     11.73 o 
 -11   3   4       15.33       31.12      6.20 o 
 -10   3   4       35.03       53.93      6.63 o 
  -9   3   4        0.82        0.80      4.36 o 
  -8   3   4       34.42       22.78      4.51 o 
  -7   3   4      181.76      201.62      8.81 o 
  -6   3   4       46.70       74.65      5.48 o 
  -5   3   4      253.87      240.34      8.90 o 
  -4   3   4      959.84      852.35      2.59 o 
  -3   3   4       33.60       29.10      3.45 o 
  -2   3   4      525.30      402.39      1.95 o 
  -1   3   4        9.98        8.29      2.76 o 
   0   3   4      906.18      929.82     19.74 o 
   1   3   4       16.10       13.32      3.00 o 
   2   3   4      509.29      452.65     11.47 o 
   3   3   4      505.31      549.53     13.47 o 
   4   3   4      185.80      118.19      7.05 o 
   5   3   4       18.32        4.78      3.39 o 
   6   3   4       73.81       80.44      6.42 o 
   7   3   4        9.52        9.10      4.39 o 
   8   3   4        3.73        8.68      3.60 o 
   9   3   4      120.74      152.83     10.49 o 
  10   3   4      104.63      113.08     10.62 o 
  11   3   4       18.49        7.70      6.35 o 
  12   3   4        4.44        5.11      5.56 o 
  13   3   4        0.76        1.35      6.85 o 
  14   3   4        5.67        4.81      6.50 o 
 -15   4   4        0.03        1.98      5.74 o 
 -14   4   4        0.31        2.57      5.92 o 
 -13   4   4        0.30        0.59      6.15 o 
 -12   4   4       62.51       69.61      8.52 o 
 -11   4   4       68.22       52.46      5.81 o 
 -10   4   4       11.60       12.76      5.13 o 
  -9   4   4       31.26       33.92      6.11 o 
  -8   4   4        0.21        7.94      3.73 o 
  -7   4   4       18.10        1.92      3.70 o 
  -6   4   4        4.69        6.10      3.15 o 
  -5   4   4       63.44       44.23      5.28 o 
  -4   4   4       80.69       64.16      6.09 o 
  -3   4   4        3.14       11.95      3.04 o 
  -2   4   4      903.22      882.77     17.74 o 
  -1   4   4        3.33        9.43      3.10 o 
   0   4   4       51.27       61.13      3.93 o 
   1   4   4      434.14      463.18     12.87 o 
   2   4   4       99.41      103.62      6.60 o 
   3   4   4       26.23       12.60      3.92 o 
   4   4   4      186.70      189.40      9.46 o 
   5   4   4       12.90        7.12      4.44 o 
   6   4   4      197.23      212.54     11.18 o 
   7   4   4      433.84      415.14     15.85 o 
   8   4   4       15.84       13.05      5.37 o 
   9   4   4       86.97       71.82      5.75 o 
  10   4   4        9.99        1.18      6.62 o 
  11   4   4       29.89       29.62      7.28 o 
  12   4   4        3.43        5.81      6.43 o 
  13   4   4        3.98       10.03      6.21 o 
 -14   5   4        2.62        2.62      6.75 o 
 -13   5   4        0.42        8.30      5.86 o 
 -12   5   4      155.20      154.69     13.42 o 
 -11   5   4       39.61       37.79      8.18 o 
 -10   5   4       40.85       47.21      8.98 o 
  -9   5   4       62.53       50.11      6.63 o 
  -8   5   4       87.96      103.42      8.29 o 
  -7   5   4       45.45       67.73      6.87 o 
  -6   5   4        5.22       11.26      3.42 o 
  -5   5   4       56.03       59.39      6.75 o 
  -4   5   4      254.82      228.80     10.84 o 
  -3   5   4       24.22       22.74      4.69 o 
  -2   5   4      172.38      174.85      9.42 o 
  -1   5   4       17.71        1.16      3.43 o 
   0   5   4       12.72       21.91      3.21 o 
   1   5   4       28.94       32.26      5.07 o 
   2   5   4      130.66      100.86      7.79 o 
   3   5   4      282.21      266.42     12.33 o 
   4   5   4        0.13        2.59      4.05 o 
   5   5   4       41.27       45.80      7.38 o 
   6   5   4      316.18      322.10     14.86 o 
   7   5   4      203.16      193.03     12.17 o 
   8   5   4        1.74        0.56      5.45 o 
   9   5   4        0.75        4.64      4.83 o 
  10   5   4        0.25        2.46      5.41 o 
  11   5   4        1.11        2.50      5.07 o 
  12   5   4        1.33        5.19      6.50 o 
 -13   6   4       10.35       32.08      7.08 o 
 -12   6   4        6.42        6.96      5.36 o 
 -11   6   4        3.89        3.72      5.85 o 
 -10   6   4        2.71        1.19      5.38 o 
  -9   6   4        0.17        3.43      5.97 o 
  -8   6   4        5.20        9.94      5.90 o 
  -7   6   4       59.11       63.02      8.00 o 
  -6   6   4       12.91       16.31      5.63 o 
  -5   6   4        0.13        2.47      3.96 o 
  -4   6   4        2.40        1.96      4.30 o 
  -3   6   4      109.70      114.94      9.14 o 
  -2   6   4       98.35       92.47      8.65 o 
  -1   6   4        2.09        6.68      4.61 o 
   0   6   4       74.19       73.96      6.40 o 
   1   6   4      149.59      185.54     11.08 o 
   2   6   4      100.89      126.06      9.11 o 
   3   6   4      394.08      360.00     14.89 o 
   4   6   4      244.34      214.31     12.18 o 
   5   6   4       98.25       94.06      8.53 o 
   6   6   4       13.78        9.03      6.74 o 
   7   6   4       16.78        3.34      5.78 o 
   8   6   4       34.65       36.44      6.70 o 
   9   6   4        0.68        1.21      4.94 o 
  10   6   4        7.74        5.55      6.66 o 
 -10   7   4        5.27        3.09      5.21 o 
  -9   7   4        0.07        4.28      4.51 o 
  -8   7   4        2.94       12.50      5.57 o 
  -7   7   4       13.30        7.60      6.39 o 
  -6   7   4       27.45       25.75      7.35 o 
  -5   7   4       46.19       45.53      7.98 o 
  -4   7   4        0.63       11.13      4.19 o 
  -3   7   4       33.91       40.29      6.63 o 
  -2   7   4        1.88        4.41      4.34 o 
  -1   7   4       85.90      121.06     10.07 o 
   0   7   4       55.64       74.08      7.71 o 
   1   7   4       10.19       12.29      5.39 o 
   2   7   4        1.17        0.00      4.12 o 
   3   7   4        1.43        7.73      3.92 o 
   4   7   4        0.72        7.40      3.73 o 
   5   7   4       22.09       25.03      5.90 o 
   6   7   4        0.13        5.06      4.84 o 
   7   7   4        1.70        2.87      5.01 o 
   8   7   4       70.80       61.90      8.18 o 
  -7   8   4        5.42        8.97      6.12 o 
  -6   8   4        8.92        9.52      6.34 o 
  -5   8   4       10.18       17.86      5.80 o 
  -4   8   4        9.61        1.80      5.91 o 
  -3   8   4        0.09        4.75      4.75 o 
  -2   8   4        0.05        4.21      4.50 o 
  -1   8   4       30.36       44.27      7.21 o 
   0   8   4        6.11       12.32      4.85 o 
   1   8   4        3.29       13.41      4.82 o 
   2   8   4       76.42       96.07      9.02 o 
   3   8   4        5.48        1.07      5.45 o 
   4   8   4       16.00       15.54      5.23 o 
 -17   0   5        0.10        2.84      4.48 o 
 -15   0   5       74.11       47.81      5.70 o 
 -13   0   5        0.65        2.78      3.76 o 
 -11   0   5       49.21       47.88      5.65 o 
  -9   0   5     2260.01     2452.08     29.12 o 
  -7   0   5     1152.44     1114.07     18.18 o 
  -5   0   5      182.25      159.46      6.40 o 
  -3   0   5      808.72      812.43     11.68 o 
  -1   0   5     2593.42     2608.81     20.06 o 
   1   0   5     2318.92     2392.64     20.46 o 
   3   0   5      904.60     1082.88     15.70 o 
   5   0   5      138.86       84.06      5.49 o 
   7   0   5     1320.06     1402.01     24.84 o 
   9   0   5      100.22       87.00      8.53 o 
  11   0   5      288.86      355.69     17.56 o 
  13   0   5       12.73        2.67      7.13 o 
 -17   1   5        0.29        5.62      5.62 o 
 -16   1   5        3.04        2.35      5.06 o 
 -15   1   5       47.59       40.50      8.02 o 
 -14   1   5        1.70        2.12      5.52 o 
 -13   1   5        5.85       14.02      5.40 o 
 -12   1   5       72.71       95.35      8.13 o 
 -11   1   5       17.52       18.66      5.19 o 
 -10   1   5      459.49      430.56     13.65 o 
  -9   1   5      453.33      410.40     12.53 o 
  -8   1   5       71.89       98.38      6.31 o 
  -7   1   5        5.66        7.53      2.51 o 
  -6   1   5     2673.51     2471.81     24.17 o 
  -5   1   5      327.50      324.58      8.50 o 
  -4   1   5       64.55       58.85      3.59 o 
  -3   1   5      142.81      128.87      5.10 o 
  -2   1   5     1796.56     1653.08      2.85 o 
  -1   1   5    15897.01    15204.92    217.63 o 
   0   1   5     1686.51     1663.29     36.14 o 
   1   1   5      389.90      338.62      8.39 o 
   2   1   5     3717.32     3840.43     28.18 o 
   3   1   5      105.34       78.67      2.22 o 
   4   1   5      163.78      140.40      2.62 o 
   5   1   5      970.73      824.20      2.84 o 
   6   1   5        3.74        1.37      3.27 o 
   7   1   5       26.26       44.08      5.11 o 
   8   1   5        0.40        5.17      4.60 o 
   9   1   5      112.56      142.15     10.23 o 
  10   1   5       10.78       10.63      6.17 o 
  11   1   5       19.29       13.51      7.42 o 
  12   1   5        2.29        6.85      6.85 o 
  13   1   5       17.39       11.48      7.40 o 
  14   1   5       14.46       22.60      7.80 o 
 -17   2   5        0.02        0.65      5.55 o 
 -16   2   5       38.69       35.86      7.56 o 
 -15   2   5        0.20       10.31      5.74 o 
 -14   2   5       13.17       15.31      6.00 o 
 -13   2   5      231.86      221.24     13.04 o 
 -12   2   5      560.37      511.53      4.70 o 
 -11   2   5        0.57        3.01      4.41 o 
 -10   2   5       89.58       73.06      3.98 o 
  -9   2   5        9.13       11.72      3.82 o 
  -8   2   5      461.38      420.41     12.35 o 
  -7   2   5      417.20      347.54      3.06 o 
  -6   2   5       78.14      140.84      6.55 o 
  -5   2   5      430.94      425.69     10.24 o 
  -4   2   5        3.39        4.04      2.18 o 
  -3   2   5     1145.89     1053.87     15.23 o 
  -2   2   5      724.72      706.53     12.69 o 
  -1   2   5        2.43        1.77      1.99 o 
   0   2   5      453.90      539.38      7.93 o 
   1   2   5        5.60       11.43      2.82 o 
   2   2   5       11.29        2.59      2.59 o 
   3   2   5     2181.70     2136.72     24.58 o 
   4   2   5      126.13      119.06      7.27 o 
   5   2   5      252.00      233.31      2.84 o 
   6   2   5       87.88       75.18      6.43 o 
   7   2   5       11.67       10.58      3.94 o 
   8   2   5       15.27       20.04      5.58 o 
   9   2   5      302.13      264.44     13.91 o 
  10   2   5       20.32       27.70      6.26 o 
  11   2   5        8.52        2.38      6.63 o 
  12   2   5        0.13        2.61      5.76 o 
  13   2   5        3.48       14.32      5.70 o 
  14   2   5        5.60       14.11      5.79 o 
 -16   3   5        6.87        2.66      6.75 o 
 -15   3   5        2.09        8.28      5.24 o 
 -14   3   5        0.10        6.57      6.57 o 
 -13   3   5        1.98        6.20      4.92 o 
 -12   3   5       29.55       27.49      6.30 o 
 -11   3   5      533.20      553.04     18.16 o 
 -10   3   5      327.76      349.76     13.95 o 
  -9   3   5      166.27      180.90      9.37 o 
  -8   3   5        0.03        2.83      3.29 o 
  -7   3   5        0.00        0.97      3.33 o 
  -6   3   5      405.54      521.60     13.18 o 
  -5   3   5      238.32      223.09      8.49 o 
  -4   3   5       75.09       53.76      2.78 o 
  -3   3   5        2.17        1.52      2.39 o 
  -2   3   5      265.66      316.68      9.78 o 
  -1   3   5       81.75      111.93      6.83 o 
   0   3   5     1187.34     1147.68     38.63 o 
   1   3   5      125.80      101.88      2.89 o 
   2   3   5      389.10      377.42     11.25 o 
   3   3   5      670.64      669.77      2.39 o 
   4   3   5       47.95       33.36      4.41 o 
   5   3   5        8.58        3.31      3.31 o 
   6   3   5       15.40       11.38      4.63 o 
   7   3   5       19.17        8.52      5.63 o 
   8   3   5       23.50       13.27      5.19 o 
   9   3   5        5.71        1.59      5.96 o 
  10   3   5        7.92        5.24      5.79 o 
  11   3   5        4.52        3.74      6.32 o 
  12   3   5        0.00        0.66      4.57 o 
  13   3   5        0.35        2.09      5.97 o 
 -16   4   5        1.93        3.34      5.66 o 
 -15   4   5        0.13        3.96      6.44 o 
 -14   4   5        0.25        7.02      5.35 o 
 -13   4   5        0.16        5.68      5.68 o 
 -12   4   5       15.74       26.04      6.03 o 
 -11   4   5      167.68      163.08     12.12 o 
 -10   4   5      290.85      274.16     14.45 o 
  -9   4   5      196.33      252.46     12.64 o 
  -8   4   5       93.37       80.57      7.83 o 
  -7   4   5      241.86      237.84     11.05 o 
  -6   4   5        3.60        8.67      4.04 o 
  -5   4   5      140.54      107.55      3.17 o 
  -4   4   5      156.77      174.15      8.64 o 
  -3   4   5      201.79      188.40      3.00 o 
  -2   4   5      199.25      195.86      9.13 o 
  -1   4   5        0.20        0.72      2.95 o 
   0   4   5      285.75      280.27      9.38 o 
   1   4   5       15.69        7.32      3.59 o 
   2   4   5       10.51        8.58      3.55 o 
   3   4   5       22.00        2.55      2.94 o 
   4   4   5       91.70      101.22      7.55 o 
   5   4   5        1.08        5.95      3.35 o 
   6   4   5       34.01       39.12      6.20 o 
   7   4   5       26.35        3.99      4.67 o 
   8   4   5       25.21       17.72      6.90 o 
   9   4   5       41.20       48.43      7.20 o 
  10   4   5       10.43        6.77      6.50 o 
  11   4   5       10.01       14.90      7.39 o 
  12   4   5        3.68        4.74      6.37 o 
 -14   5   5        0.54        0.66      6.27 o 
 -13   5   5        9.96       12.74      6.84 o 
 -12   5   5      139.95      153.54     12.26 o 
 -11   5   5       22.79       16.87      6.96 o 
 -10   5   5      173.17      215.85     12.32 o 
  -9   5   5        0.04        5.44      5.44 o 
  -8   5   5        3.21        4.91      4.91 o 
  -7   5   5       17.61        3.25      3.77 o 
  -6   5   5       43.48       51.37      6.38 o 
  -5   5   5       36.79       45.25      5.50 o 
  -4   5   5       17.54        2.42      3.85 o 
  -3   5   5       32.23        0.40      3.34 o 
  -2   5   5       13.92        3.89      3.89 o 
  -1   5   5        0.17        2.14      3.92 o 
   0   5   5      117.06      121.42      6.25 o 
   1   5   5       14.34       44.90      5.98 o 
   2   5   5     1061.80     1186.74     22.64 o 
   3   5   5      468.58      488.32     16.39 o 
   4   5   5      185.10      226.56     11.70 o 
   5   5   5       70.83       83.60      8.56 o 
   6   5   5        0.19       10.87      4.32 o 
   7   5   5       12.63        8.74      6.14 o 
   8   5   5        6.57        6.40      5.44 o 
   9   5   5        0.01        0.64      5.80 o 
  10   5   5        0.67        5.72      5.97 o 
  11   5   5        6.21       10.54      5.75 o 
 -13   6   5        9.85        5.19      5.99 o 
 -12   6   5       14.38       11.52      5.67 o 
 -11   6   5        5.05        6.24      5.86 o 
 -10   6   5        4.16        3.03      5.49 o 
  -9   6   5       56.59        2.32      5.97 o 
  -8   6   5        5.02        5.57      4.87 o 
  -7   6   5        2.24        2.67      4.76 o 
  -6   6   5       37.62       43.19      6.87 o 
  -5   6   5       79.23       55.54      7.01 o 
  -4   6   5       20.65       26.04      6.35 o 
  -3   6   5       69.21       88.53      8.57 o 
  -2   6   5      191.25      223.88     12.36 o 
  -1   6   5      574.33      432.24      4.71 o 
   0   6   5       11.58        4.47      4.28 o 
   1   6   5      157.51      170.01     11.37 o 
   2   6   5        0.91        2.41      4.39 o 
   3   6   5       97.66      118.50      9.49 o 
   4   6   5        4.44       13.45      4.98 o 
   5   6   5       77.26      114.72      9.15 o 
   6   6   5        4.48       20.33      5.87 o 
   7   6   5        3.89        1.16      5.49 o 
   8   6   5        0.16        4.85      5.63 o 
   9   6   5        3.72        6.17      6.17 o 
  10   6   5        0.19        0.67      5.93 o 
 -10   7   5       11.60       18.91      6.36 o 
  -9   7   5        7.66        6.86      5.68 o 
  -8   7   5        2.92        8.54      6.24 o 
  -7   7   5        1.07        1.24      5.43 o 
  -6   7   5        3.55        5.32      5.69 o 
  -5   7   5        0.62        2.91      6.38 o 
  -4   7   5       45.56       41.84      8.60 o 
  -3   7   5       16.40       27.82      6.84 o 
  -2   7   5        2.95        1.73      5.44 o 
  -1   7   5       32.15       50.89      7.35 o 
   0   7   5       83.84       66.13     50.53 o 
   1   7   5        2.92        2.79      4.71 o 
   2   7   5        4.56        4.28      4.74 o 
   3   7   5       11.62       14.15      5.06 o 
   4   7   5       28.44       12.89      6.13 o 
   5   7   5       19.18       15.52      7.14 o 
   6   7   5        8.29       16.48      4.95 o 
   7   7   5        0.08        0.59      5.27 o 
  -7   8   5       26.85       33.00      7.27 o 
  -6   8   5        1.25        4.99      5.61 o 
  -5   8   5        1.17        6.26      5.45 o 
  -4   8   5        4.52        9.34      4.96 o 
  -3   8   5        0.45        4.97      5.21 o 
  -2   8   5       12.41        6.25      5.65 o 
  -1   8   5        1.66        2.50      4.77 o 
   0   8   5        0.40        3.64      4.50 o 
   1   8   5        0.45        3.10      4.93 o 
   2   8   5        2.31       12.78      4.49 o 
   3   8   5       11.30       22.84      5.06 o 
   4   8   5        6.10        6.21      5.82 o 
 -18   0   6        0.26       11.83      3.68 o 
 -16   0   6        8.96        6.01      4.56 o 
 -14   0   6      138.17      156.87     10.35 o 
 -12   0   6      127.36      114.16      8.25 o 
 -10   0   6      311.22      300.86     11.96 o 
  -8   0   6      413.18      472.42     13.53 o 
  -6   0   6        2.53        0.00      2.79 o 
  -4   0   6       70.74       48.58      3.38 o 
  -2   0   6      446.07      448.71      9.22 o 
   0   0   6     5042.41     4997.83     49.59 o 
   2   0   6      332.28      403.24      9.89 o 
   4   0   6       33.73       27.67      3.26 o 
   6   0   6     1499.43     1302.65     23.19 o 
   8   0   6        1.23        1.79      3.64 o 
  10   0   6       92.39       87.45      9.37 o 
  12   0   6       28.32       12.37      8.45 o 
  14   0   6       15.23        7.14      7.90 o 
 -17   1   6        0.16        4.30      5.54 o 
 -16   1   6        0.14        5.49      5.49 o 
 -15   1   6        2.68        5.39      5.39 o 
 -14   1   6       32.58       25.59      7.39 o 
 -13   1   6      144.29      121.92     10.11 o 
 -12   1   6      353.79      317.14     13.70 o 
 -11   1   6      268.29      276.06     11.75 o 
 -10   1   6       75.67       75.73      6.43 o 
  -9   1   6        6.42        2.24      3.41 o 
  -8   1   6       36.21       58.72      4.99 o 
  -7   1   6        7.13        3.62      2.76 o 
  -6   1   6      893.46      922.41     15.33 o 
  -5   1   6     1301.76     1281.51     17.34 o 
  -4   1   6      829.39      893.15     13.82 o 
  -3   1   6       76.09      101.01      4.90 o 
  -2   1   6     1981.38     2083.39     20.97 o 
  -1   1   6       46.61       44.75      3.70 o 
   0   1   6      272.25      380.80      6.54 o 
   1   1   6       21.16       43.04      3.65 o 
   2   1   6      534.71      391.36      2.54 o 
   3   1   6      276.57      238.34      2.74 o 
   4   1   6       35.27       23.72      4.17 o 
   5   1   6       74.27       72.89      3.73 o 
   6   1   6      160.18      128.13      8.10 o 
   7   1   6       73.73       61.67      3.82 o 
   8   1   6        3.81        7.87      4.49 o 
   9   1   6       70.42       81.66      8.64 o 
  10   1   6        5.16       22.63      6.45 o 
  11   1   6       11.61       14.78      6.06 o 
  12   1   6       11.21        3.94      7.38 o 
  13   1   6        5.83        3.45      7.46 o 
  14   1   6       23.10       30.08      8.25 o 
 -17   2   6        0.21        3.28      6.26 o 
 -16   2   6        4.05        0.62      6.02 o 
 -15   2   6        0.01        1.23      5.06 o 
 -14   2   6      117.88      100.77      5.55 o 
 -13   2   6        8.82       11.32      6.13 o 
 -12   2   6        3.97        0.47      4.93 o 
 -11   2   6       24.00       21.36      6.31 o 
 -10   2   6      262.83      210.70      3.10 o 
  -9   2   6        7.50       12.54      3.99 o 
  -8   2   6      534.43      506.05      5.70 o 
  -7   2   6       10.40       36.66      3.87 o 
  -6   2   6       15.69       11.95      2.97 o 
  -5   2   6      208.51      174.70      6.98 o 
  -4   2   6     2323.61     2408.41     23.92 o 
  -3   2   6      542.94      593.61     12.18 o 
  -2   2   6      132.74       93.23      2.62 o 
  -1   2   6      705.64      814.47     14.47 o 
   0   2   6      694.75      929.12     25.60 o 
   1   2   6     1176.26     1069.27     17.06 o 
   2   2   6      145.12      130.74      6.53 o 
   3   2   6        6.26        1.47      3.55 o 
   4   2   6       50.41       44.20      2.31 o 
   5   2   6      201.63      169.07      3.15 o 
   6   2   6        1.79        1.59      3.74 o 
   7   2   6        0.49        4.70      4.70 o 
   8   2   6       28.26       51.48      6.71 o 
   9   2   6        5.65        3.26      5.11 o 
  10   2   6       65.68       77.76      9.33 o 
  11   2   6        0.11        1.88      5.73 o 
  12   2   6        8.57        3.40      4.90 o 
  13   2   6        0.00        6.45      6.45 o 
 -16   3   6        6.44       10.49      6.18 o 
 -15   3   6       12.47        8.23      7.27 o 
 -14   3   6        7.39        5.47      5.47 o 
 -13   3   6        6.37        1.67      5.35 o 
 -12   3   6        0.62       10.27      4.96 o 
 -11   3   6        0.81        3.28      4.82 o 
 -10   3   6       17.31       16.34      5.12 o 
  -9   3   6        7.97        5.52      4.15 o 
  -8   3   6        9.20        4.30      3.26 o 
  -7   3   6       13.46       20.39      3.61 o 
  -6   3   6       22.77       20.73      3.02 o 
  -5   3   6       89.55       85.73      5.72 o 
  -4   3   6     1058.49      962.66      2.61 o 
  -3   3   6       45.37       57.01      4.69 o 
  -2   3   6      649.07      732.80     15.38 o 
  -1   3   6      675.27      655.00     15.16 o 
   0   3   6     1962.35     1869.99     29.73 o 
   1   3   6       19.20       10.90      2.99 o 
   2   3   6      355.37      336.48     11.43 o 
   3   3   6       34.61        1.67      2.88 o 
   4   3   6        3.92        0.34      3.33 o 
   5   3   6       22.96       16.92      4.81 o 
   6   3   6        6.76       17.24      4.80 o 
   7   3   6       53.04       41.68      6.73 o 
   8   3   6       58.51       67.23      8.09 o 
   9   3   6       26.01       10.95      6.18 o 
  10   3   6        3.21        1.26      5.36 o 
  11   3   6       14.26       11.17      7.56 o 
  12   3   6        0.01        3.42      6.06 o 
  13   3   6        4.35        2.81      6.31 o 
 -16   4   6       12.86        8.02      8.02 o 
 -15   4   6        0.48        6.06      6.06 o 
 -14   4   6        4.93        2.50      6.10 o 
 -13   4   6        0.29        4.80      6.18 o 
 -12   4   6        3.16        4.52      5.33 o 
 -11   4   6       81.14       93.61      9.43 o 
 -10   4   6       77.42       86.91      8.34 o 
  -9   4   6       18.85       33.98      5.57 o 
  -8   4   6      109.58      113.01      8.35 o 
  -7   4   6        7.85       11.35      4.04 o 
  -6   4   6        4.75        6.60      2.97 o 
  -5   4   6        0.41        3.16      2.51 o 
  -4   4   6      172.99      182.90      9.22 o 
  -3   4   6       53.65        5.80      3.01 o 
  -2   4   6      644.93      623.49     16.54 o 
  -1   4   6       35.53       20.88      4.59 o 
   0   4   6      286.72      250.88     20.06 o 
   1   4   6       45.41       37.01      4.96 o 
   2   4   6      147.67      139.20      8.40 o 
   3   4   6      229.94      163.16      3.79 o 
   4   4   6        7.12        8.51      4.19 o 
   5   4   6      116.55      146.64     10.05 o 
   6   4   6      113.51       94.59      4.68 o 
   7   4   6       46.27       12.85      4.55 o 
   8   4   6       62.54       44.24      7.58 o 
   9   4   6        1.35       13.52      4.64 o 
  10   4   6       45.48       62.28      8.97 o 
  11   4   6        5.24       18.96      5.20 o 
  12   4   6        9.24        7.68      7.00 o 
 -14   5   6        2.08        7.19      5.98 o 
 -13   5   6        1.38        2.57      6.53 o 
 -12   5   6        5.31        9.16      6.26 o 
 -11   5   6       16.45       35.59      6.55 o 
 -10   5   6       40.66       51.94      7.46 o 
  -9   5   6       63.12       63.14      8.61 o 
  -8   5   6       10.47        0.00      4.83 o 
  -7   5   6        0.20        0.92      4.15 o 
  -6   5   6        3.12        5.31      3.47 o 
  -5   5   6        2.83        4.04      4.04 o 
  -4   5   6       73.04       59.35      4.62 o 
  -3   5   6        4.94        4.50      4.50 o 
  -2   5   6        0.04       11.60      4.00 o 
  -1   5   6      140.07      144.49      9.95 o 
   0   5   6       12.36       18.72      6.83 o 
   1   5   6      570.57      601.15     18.07 o 
   2   5   6      502.35      526.98     17.37 o 
   3   5   6      303.38      322.46     13.97 o 
   4   5   6        1.17       14.21      4.45 o 
   5   5   6       39.04       41.69      7.36 o 
   6   5   6       24.98       23.25      6.23 o 
   7   5   6        3.02        5.07      5.07 o 
   8   5   6       35.33       37.00      7.26 o 
   9   5   6        3.33        1.30      6.39 o 
  10   5   6        2.37        2.69      5.76 o 
  11   5   6        0.42        6.82      6.39 o 
 -13   6   6        2.69        3.91      5.75 o 
 -12   6   6       16.99       19.29      6.49 o 
 -11   6   6       22.01       27.06      7.08 o 
 -10   6   6      145.24      135.35     12.07 o 
  -9   6   6        8.84        0.57      7.02 o 
  -8   6   6        0.07        1.69      5.46 o 
  -7   6   6        8.67        3.85      5.03 o 
  -6   6   6       30.66       54.94      7.38 o 
  -5   6   6       15.50       15.85      4.89 o 
  -4   6   6        0.11        0.97      4.30 o 
  -3   6   6       38.24        5.96      5.96 o 
  -2   6   6        0.00        4.57      4.92 o 
  -1   6   6      182.32      104.00     10.04 o 
   0   6   6       38.30       48.14      5.48 o 
   1   6   6      357.59      397.38     16.50 o 
   2   6   6        0.22        5.52      4.40 o 
   3   6   6       93.98       95.00      9.23 o 
   4   6   6       53.08       55.01      7.96 o 
   5   6   6       10.51       18.40      5.86 o 
   6   6   6       38.53       31.81      8.29 o 
   7   6   6       23.68        7.47      5.73 o 
   8   6   6        3.87        3.83      6.33 o 
   9   6   6        0.63        5.58      5.58 o 
 -10   7   6        0.20        2.55      6.55 o 
  -9   7   6        0.85        3.77      5.39 o 
  -8   7   6        0.00        5.76      5.76 o 
  -7   7   6       17.92        9.78      5.11 o 
  -6   7   6        0.35       11.39      4.47 o 
  -5   7   6        9.78        2.98      5.07 o 
  -4   7   6        0.82        0.00      5.89 o 
  -3   7   6       19.20       34.48      6.59 o 
  -2   7   6        0.00        5.77      4.42 o 
  -1   7   6        3.06        3.58      5.31 o 
   0   7   6      150.01      133.57     89.05 o 
   1   7   6        6.75       16.48      5.57 o 
   2   7   6        1.57        8.33      4.63 o 
   3   7   6        2.24        1.69      4.74 o 
   4   7   6       21.62       35.42      7.25 o 
   5   7   6        0.57        0.58      4.51 o 
   6   7   6        7.88        1.87      6.37 o 
   7   7   6        6.90        3.81      5.79 o 
  -7   8   6        3.50        5.84      5.84 o 
  -6   8   6        3.75        2.56      5.37 o 
  -5   8   6        0.16        0.63      5.69 o 
  -4   8   6        5.74        6.97      5.79 o 
  -3   8   6       15.12        0.64      5.51 o 
  -2   8   6        2.90        5.03      5.61 o 
  -1   8   6        0.03        3.21      5.11 o 
   0   8   6       26.05       23.32     14.31 o 
   1   8   6        4.56       11.51      6.14 o 
   2   8   6       19.12       28.78      6.49 o 
   3   8   6        2.37        2.34      5.99 o 
 -17   0   7       20.65       20.24      4.73 o 
 -15   0   7        5.73        0.96      4.34 o 
 -13   0   7      266.51      279.69     12.97 o 
 -11   0   7       39.80       29.50      4.84 o 
  -9   0   7        1.30        4.38      3.78 o 
  -7   0   7       40.03       37.37      4.38 o 
  -5   0   7      354.63      307.22      8.99 o 
  -3   0   7       55.99       44.67      3.97 o 
  -1   0   7      392.80      416.87      9.58 o 
   1   0   7       71.20       91.88      4.96 o 
   3   0   7      354.03      335.23     10.32 o 
   5   0   7      442.27      512.82     14.38 o 
   7   0   7      468.64      511.81     16.57 o 
   9   0   7      938.97      993.29     25.53 o 
  11   0   7      154.44      156.01     11.95 o 
  13   0   7       51.78       40.51      9.45 o 
 -18   1   7        1.27        1.23      4.85 o 
 -17   1   7        2.05        3.62      5.75 o 
 -16   1   7       16.39       10.61      6.61 o 
 -15   1   7        1.20        5.59      5.72 o 
 -14   1   7       12.90        1.03      6.25 o 
 -13   1   7      181.63      192.97     11.48 o 
 -12   1   7       12.52        7.55      5.65 o 
 -11   1   7        7.18        9.28      5.20 o 
 -10   1   7       54.66       41.01      5.00 o 
  -9   1   7       35.52       27.51      4.46 o 
  -8   1   7       18.65       21.61      3.81 o 
  -7   1   7       35.11       34.50      4.16 o 
  -6   1   7       11.20       13.67      3.14 o 
  -5   1   7      772.37      648.78     13.21 o 
  -4   1   7        7.66        7.35      2.45 o 
  -3   1   7     1590.45     1652.40     20.03 o 
  -2   1   7       48.76       54.63      4.42 o 
  -1   1   7      662.28      665.73     13.00 o 
   0   1   7      379.62      404.96     14.29 o 
   1   1   7       20.12       37.81      4.16 o 
   2   1   7      223.10      201.75      2.59 o 
   3   1   7       13.31        1.74      2.80 o 
   4   1   7       14.19        0.60      2.63 o 
   5   1   7       16.63       32.36      4.91 o 
   6   1   7        4.53        0.42      3.59 o 
   7   1   7      217.59      223.23     11.69 o 
   8   1   7        5.70        2.97      4.24 o 
   9   1   7        8.46       15.91      6.96 o 
  10   1   7       21.16       40.70      7.79 o 
  11   1   7        2.79        6.98      6.98 o 
  12   1   7       37.14       24.64      8.41 o 
  13   1   7       63.85       83.21     10.36 o 
 -17   2   7        8.44        3.91      6.76 o 
 -16   2   7       47.41       49.55      7.41 o 
 -15   2   7        5.77        5.98      4.57 o 
 -14   2   7       31.64        2.82      4.98 o 
 -13   2   7      424.01      419.39     16.86 o 
 -12   2   7       41.48        8.46      5.16 o 
 -11   2   7       16.40       24.04      5.66 o 
 -10   2   7        0.08        2.74      3.99 o 
  -9   2   7      152.10      168.00      8.69 o 
  -8   2   7      351.73      308.11      3.23 o 
  -7   2   7        5.13        5.35      2.64 o 
  -6   2   7      164.69      124.70      2.85 o 
  -5   2   7      209.68      141.62      2.45 o 
  -4   2   7        7.56        4.16      2.59 o 
  -3   2   7       14.09        8.85      3.19 o 
  -2   2   7      615.73      634.70     13.73 o 
  -1   2   7     2273.70     2372.83     25.20 o 
   0   2   7      224.48      291.51      6.62 o 
   1   2   7     1281.92     1569.66     21.96 o 
   2   2   7       61.85       49.70      4.83 o 
   3   2   7       83.39      111.20      6.90 o 
   4   2   7       21.47       41.19      4.66 o 
   5   2   7       10.25        5.14      3.61 o 
   6   2   7       20.46        3.94      4.22 o 
   7   2   7       90.16       78.44      7.26 o 
   8   2   7       41.13       57.18      8.23 o 
   9   2   7       27.20       36.99      7.02 o 
  10   2   7       19.33       18.73      6.45 o 
  11   2   7       12.36       32.69      6.74 o 
  12   2   7        5.85        1.41      5.57 o 
  13   2   7        0.08        5.79      6.69 o 
 -17   3   7        3.32        5.96      5.27 o 
 -16   3   7        6.81        5.40      5.40 o 
 -15   3   7        3.05        3.13      5.81 o 
 -14   3   7        0.17        1.18      5.17 o 
 -13   3   7       19.66        5.43      5.43 o 
 -12   3   7      129.48      104.72      4.99 o 
 -11   3   7      254.17      208.63      4.84 o 
 -10   3   7        0.01        5.66      4.54 o 
  -9   3   7      110.60       88.48      7.83 o 
  -8   3   7       48.09       36.12      5.24 o 
  -7   3   7      152.32      166.62      8.29 o 
  -6   3   7       66.56       60.46      5.52 o 
  -5   3   7      396.77      474.12     12.92 o 
  -4   3   7       20.41       19.08      3.60 o 
  -3   3   7      823.81      824.81     17.28 o 
  -2   3   7      506.01      595.49     15.09 o 
  -1   3   7       85.67       52.55      5.11 o 
   0   3   7      159.56      164.32      6.08 o 
   1   3   7      530.51      468.79      3.36 o 
   2   3   7       25.33       31.73      4.29 o 
   3   3   7      239.73      208.45     10.39 o 
   4   3   7       40.23       35.74      5.45 o 
   5   3   7        8.42        2.66      4.20 o 
   6   3   7        0.50        2.41      4.74 o 
   7   3   7      137.87      109.57      5.63 o 
   8   3   7        3.19        3.43      4.42 o 
   9   3   7       17.64       12.91      6.10 o 
  10   3   7        8.78        4.60      6.22 o 
  11   3   7       11.39       21.39      7.20 o 
  12   3   7       22.09       37.82      8.51 o 
 -16   4   7        6.26       13.95      5.31 o 
 -15   4   7        7.88        0.00      5.79 o 
 -14   4   7        0.67        0.64      5.04 o 
 -13   4   7        0.07        1.83      5.35 o 
 -12   4   7        2.09        9.57      4.36 o 
 -11   4   7      126.22      146.78     10.87 o 
 -10   4   7      135.25      143.58     10.52 o 
  -9   4   7      141.92      153.89      4.73 o 
  -8   4   7       22.37       15.72      4.90 o 
  -7   4   7        0.16        0.00      3.56 o 
  -6   4   7        0.67        2.26      3.22 o 
  -5   4   7      213.38      195.34      9.77 o 
  -4   4   7      518.04      570.47     15.83 o 
  -3   4   7       46.52       43.07      5.20 o 
  -2   4   7      667.37      603.20     17.01 o 
  -1   4   7        0.40        1.14      3.91 o 
   0   4   7       12.58       11.77      2.78 o 
   1   4   7       71.00       72.83      6.62 o 
   2   4   7       34.00       91.61      7.62 o 
   3   4   7       28.47        2.98      3.73 o 
   4   4   7       72.55       58.88      5.17 o 
   5   4   7       78.17       56.45      5.16 o 
   6   4   7       23.08       21.43      6.25 o 
   7   4   7       23.12       29.33      6.82 o 
   8   4   7       17.00       14.76      6.92 o 
   9   4   7       81.83      107.42     10.14 o 
  10   4   7        2.65        1.35      6.65 o 
  11   4   7       50.70       57.19      8.92 o 
 -14   5   7        0.68        6.51      6.51 o 
 -13   5   7       15.46       14.02      6.76 o 
 -12   5   7       38.41       34.90      7.70 o 
 -11   5   7        0.54        1.18      5.47 o 
 -10   5   7       29.76       29.41      6.37 o 
  -9   5   7       13.13        2.11      5.26 o 
  -8   5   7        1.80        4.00      4.79 o 
  -7   5   7       97.12       95.11      8.95 o 
  -6   5   7        0.65        4.48      4.48 o 
  -5   5   7        3.12        2.66      4.29 o 
  -4   5   7      137.02      113.67      5.77 o 
  -3   5   7      200.65      207.32     11.33 o 
  -2   5   7      472.58      425.83      4.76 o 
  -1   5   7      205.11      196.86     12.25 o 
   0   5   7      156.44      202.56     12.42 o 
   1   5   7      261.93      288.78     13.14 o 
   2   5   7       11.51        4.22      5.40 o 
   3   5   7        0.80        0.00      3.80 o 
   4   5   7       32.44       36.20      6.09 o 
   5   5   7       16.51       11.74      5.73 o 
   6   5   7       11.06       10.65      6.48 o 
   7   5   7        0.88        1.90      4.96 o 
   8   5   7       27.95       19.64      6.61 o 
   9   5   7        7.19        4.75      6.64 o 
  10   5   7        0.13        2.13      5.57 o 
 -13   6   7       20.98       20.95      7.59 o 
 -12   6   7       31.48       42.65      7.93 o 
 -11   6   7        0.52        3.78      5.58 o 
 -10   6   7        6.38        6.77      6.51 o 
  -9   6   7      106.04       83.01      9.75 o 
  -8   6   7        0.18        5.17      4.52 o 
  -7   6   7       20.39       20.40      6.47 o 
  -6   6   7       22.44       25.10      6.53 o 
  -5   6   7       33.46       30.10      7.62 o 
  -4   6   7        9.42       21.51      5.19 o 
  -3   6   7      138.31      130.21     11.07 o 
  -2   6   7       23.09       33.97      6.74 o 
  -1   6   7       12.69        2.71      5.90 o 
   0   6   7       59.97       57.90      5.71 o 
   1   6   7       68.66       79.68      8.52 o 
   2   6   7       30.94       27.11      6.30 o 
   3   6   7        4.58        2.25      4.81 o 
   4   6   7        6.59        6.40      4.92 o 
   5   6   7        8.95        7.32      5.76 o 
   6   6   7        3.82        1.93      5.52 o 
   7   6   7        3.79        1.33      6.19 o 
   8   6   7        0.08        4.72      5.95 o 
 -10   7   7        6.66        5.82      5.58 o 
  -9   7   7        0.09        1.26      5.56 o 
  -8   7   7        0.26        9.47      5.68 o 
  -7   7   7       19.62        6.20      6.20 o 
  -6   7   7        4.09        1.81      5.48 o 
  -5   7   7       20.94        7.74      5.31 o 
  -4   7   7       28.74        5.25      5.62 o 
  -3   7   7       40.74       44.88      7.29 o 
  -2   7   7       11.74       10.13      5.20 o 
  -1   7   7       10.23        6.17      6.17 o 
   0   7   7       16.80       18.48      4.64 o 
   1   7   7       40.54       40.69      8.00 o 
   2   7   7       35.38       35.36      7.55 o 
   3   7   7        3.26       11.93      4.25 o 
   4   7   7       14.47       17.91      5.61 o 
   5   7   7        1.58        5.74      5.28 o 
   6   7   7        4.69        4.53      5.79 o 
  -6   8   7        1.88        4.53      5.49 o 
  -5   8   7        2.48        7.04      4.41 o 
  -4   8   7        0.48        3.15      5.39 o 
  -3   8   7        2.54        0.62      5.26 o 
  -2   8   7        3.71        3.16      5.91 o 
  -1   8   7       28.01       22.41      8.00 o 
   0   8   7       31.97       16.88     17.50 o 
   1   8   7       10.25       20.53      6.02 o 
   2   8   7        7.04       12.39      5.09 o 
 -18   0   8        7.65        1.99      5.06 o 
 -16   0   8        0.75        0.99      4.53 o 
 -14   0   8       79.47       77.89      8.36 o 
 -12   0   8        5.53       21.73      5.55 o 
 -10   0   8      162.56      160.23      9.85 o 
  -8   0   8       34.06       44.93      5.57 o 
  -6   0   8      511.29      612.84     14.03 o 
  -4   0   8      377.68      421.98     10.93 o 
  -2   0   8      351.16      354.71      9.75 o 
   0   0   8      372.52      320.53      8.59 o 
   2   0   8     1522.30     1591.67     21.21 o 
   4   0   8       35.53       80.18      6.56 o 
   6   0   8      206.69      196.96     10.55 o 
   8   0   8      181.06      149.24     11.41 o 
  10   0   8       18.43       23.66      6.90 o 
  12   0   8       42.25       44.47      9.17 o 
 -18   1   8        2.18        2.46      4.94 o 
 -17   1   8        2.66        7.97      5.43 o 
 -16   1   8        8.06        8.88      5.53 o 
 -15   1   8       42.33       31.03      6.81 o 
 -14   1   8       23.17       24.86      5.94 o 
 -13   1   8      279.19      296.70     14.39 o 
 -12   1   8       97.81       79.58      8.42 o 
 -11   1   8      171.73      163.44      9.37 o 
 -10   1   8        2.13        1.91      3.56 o 
  -9   1   8       31.66       41.43      4.61 o 
  -8   1   8        0.52        7.60      2.57 o 
  -7   1   8        2.02        0.00      2.79 o 
  -6   1   8     1002.80     1105.11     18.47 o 
  -5   1   8      636.36      608.50     13.49 o 
  -4   1   8      751.08      761.80     14.81 o 
  -3   1   8      103.82      109.54      6.10 o 
  -2   1   8      423.43      441.91     11.52 o 
  -1   1   8     1769.95     1885.03     22.41 o 
   0   1   8      120.61      139.13      6.52 o 
   1   1   8        0.74       12.95      3.29 o 
   2   1   8     1060.65      895.92      3.28 o 
   3   1   8      200.44      169.03      8.60 o 
   4   1   8       17.10       10.33      3.66 o 
   5   1   8       18.75        1.17      3.44 o 
   6   1   8        0.03        4.41      4.12 o 
   7   1   8        1.78        0.00      6.63 o 
   8   1   8        0.01        7.53      5.12 o 
   9   1   8      141.74      132.88     11.44 o 
  10   1   8       63.08       77.15     10.55 o 
  11   1   8      123.02      131.39     13.28 o 
  12   1   8       19.22        5.63      6.83 o 
 -17   2   8       15.31       11.61      5.90 o 
 -16   2   8        0.17        2.47      6.00 o 
 -15   2   8      164.82      145.37     12.46 o 
 -14   2   8       10.82       12.82      5.60 o 
 -13   2   8        0.25        3.09      5.19 o 
 -12   2   8       92.30       76.99      4.73 o 
 -11   2   8      454.72      442.76     15.27 o 
 -10   2   8       43.80       47.76      5.86 o 
  -9   2   8      126.25      128.61      7.91 o 
  -8   2   8       20.16        3.36      3.36 o 
  -7   2   8      213.73      199.87      8.68 o 
  -6   2   8        4.97        5.05      3.01 o 
  -5   2   8       90.23       63.66      3.29 o 
  -4   2   8     1330.15     1064.32      3.26 o 
  -3   2   8       34.15       36.51      4.48 o 
  -2   2   8     1434.41     1582.53     21.86 o 
  -1   2   8        0.02        4.65      3.17 o 
   0   2   8      580.68      562.71     10.15 o 
   1   2   8        1.17        0.27      2.58 o 
   2   2   8       21.99       27.60      4.54 o 
   3   2   8        0.20        1.78      3.15 o 
   4   2   8       19.01       14.94      4.51 o 
   5   2   8        8.28        3.52      3.52 o 
   6   2   8        1.69        2.36      4.93 o 
   7   2   8        2.03        3.67      4.83 o 
   8   2   8       33.24       33.65      6.93 o 
   9   2   8       18.65       22.20      6.76 o 
  10   2   8       25.94        3.33      7.71 o 
  11   2   8       32.77       36.96      8.33 o 
  12   2   8        0.79        5.07      6.85 o 
 -17   3   8        3.92        0.69      6.04 o 
 -16   3   8        0.00        0.66      6.70 o 
 -15   3   8        2.96        8.09      5.13 o 
 -14   3   8       17.95        6.47      6.47 o 
 -13   3   8        0.87        0.52      4.52 o 
 -12   3   8        2.33        9.28      5.34 o 
 -11   3   8       16.43        1.45      4.27 o 
 -10   3   8      194.82      158.90      4.31 o 
  -9   3   8       23.18        3.24      3.95 o 
  -8   3   8       65.57       64.33      6.37 o 
  -7   3   8       32.63       23.66      4.43 o 
  -6   3   8        7.07        1.04      2.65 o 
  -5   3   8        8.52       13.85      3.24 o 
  -4   3   8       53.05       28.64      4.48 o 
  -3   3   8       49.58       37.87      4.63 o 
  -2   3   8      593.59      530.68     14.76 o 
  -1   3   8       41.37       40.33      5.22 o 
   0   3   8      144.81      103.76     74.29 o 
   1   3   8      165.17      152.87      8.55 o 
   2   3   8       60.84       82.23      6.81 o 
   3   3   8       44.04       31.96      5.45 o 
   4   3   8        1.74        0.91      3.78 o 
   5   3   8        3.28        8.19      4.06 o 
   6   3   8       36.57       43.38      7.55 o 
   7   3   8       43.91       35.71      6.43 o 
   8   3   8       21.53       45.80      8.01 o 
   9   3   8       19.83        4.56      5.92 o 
  10   3   8        5.41        0.00      6.35 o 
  11   3   8        5.30        6.45      6.45 o 
 -16   4   8        4.51       11.88      6.09 o 
 -15   4   8        0.63        1.96      5.86 o 
 -14   4   8        7.17       10.05      6.07 o 
 -13   4   8        2.82        0.00      5.87 o 
 -12   4   8       70.22       75.45      8.95 o 
 -11   4   8       75.25       66.85      4.98 o 
 -10   4   8       18.82        0.98      5.89 o 
  -9   4   8        1.74        0.91      4.49 o 
  -8   4   8      199.79      200.66     10.88 o 
  -7   4   8       13.19       23.41      4.45 o 
  -6   4   8      491.85      522.72     15.77 o 
  -5   4   8       22.49        8.90      4.84 o 
  -4   4   8        0.04        2.69      3.76 o 
  -3   4   8       21.26       34.01      5.48 o 
  -2   4   8      122.85      125.95      9.01 o 
  -1   4   8        8.49        1.62      4.50 o 
   0   4   8      138.80       74.67     56.05 o 
   1   4   8      193.70      161.47      3.79 o 
   2   4   8       49.92        5.03      5.03 o 
   3   4   8        9.92        2.76      4.68 o 
   4   4   8       96.55       89.72      8.40 o 
   5   4   8       18.17        6.25      6.25 o 
   6   4   8       27.58       28.84      6.71 o 
   7   4   8       87.53      115.88     11.13 o 
   8   4   8      175.81      181.29     13.70 o 
   9   4   8        4.69        6.85      6.64 o 
  10   4   8        4.39        8.57      7.24 o 
  11   4   8        0.30        7.28      7.65 o 
 -14   5   8        3.20       12.38      5.56 o 
 -13   5   8        9.96       26.06      5.77 o 
 -12   5   8        4.60        4.26      6.04 o 
 -11   5   8       11.33        4.71      5.67 o 
 -10   5   8        6.42       11.17      5.00 o 
  -9   5   8       53.08       84.22      8.65 o 
  -8   5   8        0.73        4.93      4.93 o 
  -7   5   8        6.93        5.75      5.75 o 
  -6   5   8      150.09      110.04      5.11 o 
  -5   5   8       15.93       15.48      5.34 o 
  -4   5   8        0.78        1.39      7.35 o 
  -3   5   8      412.30      475.35     17.21 o 
  -2   5   8     2171.79     2540.12     35.88 o 
  -1   5   8     1311.02     1428.16     29.04 o 
   0   5   8      112.09      120.79      6.75 o 
   1   5   8      230.52      176.02      6.16 o 
   2   5   8        7.69        1.00      4.15 o 
   3   5   8       10.83        8.74      8.74 o 
   4   5   8        0.26        5.63      4.67 o 
   5   5   8        1.98       10.11      5.39 o 
   6   5   8        2.03        5.06      6.02 o 
   7   5   8        0.04        7.27      4.80 o 
   8   5   8       20.64       26.21      7.06 o 
   9   5   8       13.72        5.01      5.28 o 
 -13   6   8        4.67        7.21      5.27 o 
 -12   6   8        4.34        2.56      6.27 o 
 -11   6   8        6.01       12.66      5.90 o 
 -10   6   8       98.24      125.62     11.10 o 
  -9   6   8        0.03        1.21      5.97 o 
  -8   6   8        4.36       24.18      5.80 o 
  -7   6   8       43.04       43.46      7.86 o 
  -6   6   8        0.04        4.35      4.47 o 
  -5   6   8      155.47      121.01      6.02 o 
  -4   6   8      241.91      296.36     14.82 o 
  -3   6   8       11.53        2.65      5.03 o 
  -2   6   8        8.44       14.26      5.91 o 
  -1   6   8       33.96       45.54      8.11 o 
   0   6   8      350.56      422.21     12.31 o 
   1   6   8        4.83        3.81      5.48 o 
   2   6   8       47.05       61.06      7.90 o 
   3   6   8        4.96        6.09      6.09 o 
   4   6   8        1.24        2.48      6.46 o 
   5   6   8       10.52        8.49      8.49 o 
   6   6   8       12.15       23.45      6.35 o 
   7   6   8        0.13        5.96      5.96 o 
   8   6   8        0.05        6.32      6.07 o 
 -10   7   8       24.97       34.44      7.44 o 
  -9   7   8       11.39       11.55      7.05 o 
  -8   7   8        2.03        0.00      6.39 o 
  -7   7   8        0.07        1.89      5.54 o 
  -6   7   8        0.01        4.23      5.32 o 
  -5   7   8        8.42        2.39      5.15 o 
  -4   7   8       28.43       41.33      7.19 o 
  -3   7   8       23.48        9.51      4.30 o 
  -2   7   8        9.07       10.92      5.77 o 
  -1   7   8        0.38        1.21      5.12 o 
   0   7   8       48.98       60.94     12.75 o 
   1   7   8       21.31       14.26      7.01 o 
   2   7   8        0.21        3.01      4.84 o 
   3   7   8        0.10        5.55      4.90 o 
   4   7   8        0.67        8.34      5.68 o 
   5   7   8       11.06       27.10      6.22 o 
  -5   8   8       20.20        2.55      5.72 o 
  -4   8   8        0.18        0.60      4.88 o 
  -3   8   8       49.88        1.22      6.04 o 
  -2   8   8        7.96       13.83      5.65 o 
  -1   8   8        8.58        9.52      5.69 o 
   0   8   8        2.81        4.30      4.30 o 
 -17   0   9       43.42       20.48      7.09 o 
 -15   0   9        2.12        9.02      4.48 o 
 -13   0   9      108.36       87.47      9.32 o 
 -11   0   9       58.23       77.79      8.72 o 
  -9   0   9      855.90      812.98     19.75 o 
  -7   0   9      526.34      544.13     14.29 o 
  -5   0   9      321.56      342.99     10.69 o 
  -3   0   9      655.82      708.47     14.48 o 
  -1   0   9      752.27      770.31     15.13 o 
   1   0   9       31.54       42.95      4.92 o 
   3   0   9      124.20      163.76      8.34 o 
   5   0   9      213.84      237.68     11.11 o 
   7   0   9        9.60       34.12      5.08 o 
   9   0   9       81.48       88.47     10.14 o 
  11   0   9       26.37       22.76      6.47 o 
 -18   1   9        0.01        4.97      5.83 o 
 -17   1   9       22.70       25.85      6.90 o 
 -16   1   9        6.24       11.35      5.31 o 
 -15   1   9       25.16       10.81      6.45 o 
 -14   1   9        6.50        2.14      5.83 o 
 -13   1   9       69.99       62.60      8.28 o 
 -12   1   9       31.49       31.10      5.69 o 
 -11   1   9      357.56      410.71     15.07 o 
 -10   1   9       10.20       12.62      4.78 o 
  -9   1   9       16.03       13.10      3.99 o 
  -8   1   9      353.88      315.40     11.48 o 
  -7   1   9       10.99        5.72      3.03 o 
  -6   1   9       13.64       13.87      3.82 o 
  -5   1   9       42.90       33.92      4.45 o 
  -4   1   9     1119.90     1148.48     19.28 o 
  -3   1   9        1.64        7.71      2.57 o 
  -2   1   9      470.25      510.84     12.90 o 
  -1   1   9      737.39      829.87     16.90 o 
   0   1   9        5.42        1.36      2.07 o 
   1   1   9      482.31      486.59     13.63 o 
   2   1   9      152.74      121.43      3.43 o 
   3   1   9      145.89      167.63      9.03 o 
   4   1   9        0.99        1.57      3.71 o 
   5   1   9       45.42       12.67      4.66 o 
   6   1   9      222.61      200.38      4.50 o 
   7   1   9       46.26       51.72      7.11 o 
   8   1   9       58.52       49.49      8.62 o 
   9   1   9      459.41      512.89     20.53 o 
  10   1   9       13.57        7.31      7.80 o 
  11   1   9        7.67       13.29      7.48 o 
  12   1   9        2.24        2.89      6.55 o 
 -17   2   9        2.70        3.22      6.79 o 
 -16   2   9       14.99       11.85      6.51 o 
 -15   2   9        5.44       10.09      5.39 o 
 -14   2   9       10.70       12.28      6.21 o 
 -13   2   9      221.63      177.09     12.21 o 
 -12   2   9        6.47        6.74      5.42 o 
 -11   2   9       61.04       60.90      6.80 o 
 -10   2   9       80.33       80.36      7.42 o 
  -9   2   9      118.45      136.27      8.38 o 
  -8   2   9       47.54        2.15      2.73 o 
  -7   2   9        6.76        6.03      3.28 o 
  -6   2   9        8.61       14.51      3.80 o 
  -5   2   9      429.88      448.08     12.69 o 
  -4   2   9        3.73        2.25      2.87 o 
  -3   2   9      563.43      584.95     14.67 o 
  -2   2   9      149.76      188.86      8.62 o 
  -1   2   9      249.86      255.44     10.32 o 
   0   2   9      101.52       96.24      4.88 o 
   1   2   9        9.55        3.43      3.22 o 
   2   2   9        4.62        0.75      2.61 o 
   3   2   9       22.99       11.12      3.34 o 
   4   2   9        2.40        0.43      3.88 o 
   5   2   9        5.70       19.44      4.79 o 
   6   2   9       62.99       42.56      6.94 o 
   7   2   9        0.50        2.26      5.60 o 
   8   2   9       80.25       59.37      5.31 o 
   9   2   9       50.17       77.41      9.47 o 
  10   2   9       17.49       15.30      7.93 o 
  11   2   9        0.07        6.49      6.29 o 
 -17   3   9        5.51        0.00      5.81 o 
 -16   3   9       17.13        2.59      5.36 o 
 -15   3   9       13.79        8.69      4.62 o 
 -14   3   9        3.51        1.79      5.70 o 
 -13   3   9        5.17        1.10      4.35 o 
 -12   3   9       14.30        1.05      4.69 o 
 -11   3   9       36.49       45.79      6.44 o 
 -10   3   9       12.64        1.82      4.54 o 
  -9   3   9       71.54       58.26      3.74 o 
  -8   3   9       11.97        9.80      4.33 o 
  -7   3   9       41.04       51.09      6.28 o 
  -6   3   9       70.43       63.89      6.10 o 
  -5   3   9       22.51        3.43      3.43 o 
  -4   3   9        8.07       12.56      3.17 o 
  -3   3   9       30.71       36.73      4.59 o 
  -2   3   9       49.87       55.42      5.54 o 
  -1   3   9       40.90        1.47      3.58 o 
   0   3   9        0.61        4.64      3.18 o 
   1   3   9      232.56      200.61     10.19 o 
   2   3   9        6.23        8.65      3.73 o 
   3   3   9       35.70       24.92      5.13 o 
   4   3   9        0.65        1.92      4.36 o 
   5   3   9       19.88       16.18      4.47 o 
   6   3   9       93.15       89.51      9.62 o 
   7   3   9       37.54        1.24      4.67 o 
   8   3   9       39.43       62.00      9.14 o 
   9   3   9        0.00        2.07      6.20 o 
  10   3   9        2.81        2.14      6.77 o 
  11   3   9        0.08        1.51      6.13 o 
 -16   4   9        6.00        1.95      5.90 o 
 -15   4   9       30.42       21.96      7.71 o 
 -14   4   9        0.51        5.37      5.37 o 
 -13   4   9       30.11        1.79      5.36 o 
 -12   4   9        1.60       10.71      5.55 o 
 -11   4   9       15.94       24.51      6.48 o 
 -10   4   9       53.52       62.61      7.65 o 
  -9   4   9        8.09       15.13      5.37 o 
  -8   4   9      251.49      264.23     12.96 o 
  -7   4   9      113.71      137.33      9.42 o 
  -6   4   9       58.74       36.96      5.92 o 
  -5   4   9       20.97        6.56      3.84 o 
  -4   4   9        2.27        0.00      4.30 o 
  -3   4   9       48.05       52.34      6.57 o 
  -2   4   9      211.53      221.89     12.16 o 
  -1   4   9      397.74      374.71     14.36 o 
   0   4   9      447.27      479.14     13.25 o 
   1   4   9      140.57      105.92      4.25 o 
   2   4   9       33.53       21.19      5.39 o 
   3   4   9       26.94       74.36      7.29 o 
   4   4   9        3.78       11.87      4.69 o 
   5   4   9       49.85        6.19      6.19 o 
   6   4   9       57.40       53.20      7.94 o 
   7   4   9       14.14        6.53      7.11 o 
   8   4   9        1.45        1.42      6.87 o 
   9   4   9        0.31        1.45      6.27 o 
  10   4   9        0.07        5.95      5.23 o 
 -14   5   9        4.80        0.64      6.98 o 
 -13   5   9        0.01        3.19      6.06 o 
 -12   5   9       15.60       16.56      6.65 o 
 -11   5   9        6.50       10.56      5.60 o 
 -10   5   9        6.03        6.35      6.35 o 
  -9   5   9       37.39        9.63      4.95 o 
  -8   5   9       37.79       44.11      7.38 o 
  -7   5   9        0.67        3.46      5.14 o 
  -6   5   9       76.76       74.07      7.88 o 
  -5   5   9      259.93      236.16     12.68 o 
  -4   5   9       28.81       26.41      6.69 o 
  -3   5   9      160.18      183.89     12.22 o 
  -2   5   9      317.43      315.91     14.89 o 
  -1   5   9        0.22        1.04      4.49 o 
   0   5   9        4.41        3.91      8.81 o 
   1   5   9        0.74        4.98      4.98 o 
   2   5   9      100.50       81.48      4.46 o 
   3   5   9        0.00        5.07      5.41 o 
   4   5   9        0.00        0.32     16.37 o 
   5   5   9        4.61        3.15      6.36 o 
   6   5   9        7.30        5.99      6.61 o 
   7   5   9        5.97        2.82      6.94 o 
   8   5   9       22.01       15.21      8.05 o 
   9   5   9        1.95        2.19      6.12 o 
 -12   6   9        1.66        1.30      5.89 o 
 -11   6   9        0.01        5.09      6.36 o 
 -10   6   9        1.50        1.85      5.37 o 
  -9   6   9       72.34       73.01      9.42 o 
  -8   6   9        5.14        2.33      6.15 o 
  -7   6   9       24.21       13.52      7.05 o 
  -6   6   9       42.52       48.94      7.26 o 
  -5   6   9      105.83       84.50      5.02 o 
  -4   6   9       44.04       50.74      7.17 o 
  -3   6   9       54.14       49.91      7.93 o 
  -2   6   9        1.91        5.56      5.56 o 
  -1   6   9        4.09        3.41      5.87 o 
   0   6   9        4.34       11.34      3.96 o 
   1   6   9       15.84        8.57      4.77 o 
   2   6   9       14.23        0.57      5.23 o 
   3   6   9        0.23        8.65      5.52 o 
   4   6   9        1.90        3.87      5.50 o 
   5   6   9       24.29       26.32      7.14 o 
   6   6   9        0.84        2.07      6.28 o 
   7   6   9        0.02        2.15      5.67 o 
 -10   7   9       36.02        5.84      5.39 o 
  -9   7   9       10.88        6.05      6.05 o 
  -8   7   9        0.00        6.90      6.90 o 
  -7   7   9       13.67        3.68      5.24 o 
  -6   7   9       15.33        5.26      5.26 o 
  -5   7   9        2.16        1.80      4.31 o 
  -4   7   9        1.94        4.17      3.92 o 
  -3   7   9        7.33       13.29      5.69 o 
  -2   7   9        3.11        2.48      5.28 o 
  -1   7   9       14.12       16.64      6.13 o 
   0   7   9        0.21        0.42      3.36 o 
   1   7   9        6.39        0.59      5.37 o 
   2   7   9       12.18        6.21      6.73 o 
   3   7   9        0.57        1.30      5.99 o 
   4   7   9        4.47        3.99      5.64 o 
  -3   8   9       11.24        6.82      5.21 o 
 -18   0  10        4.70        2.67      5.11 o 
 -16   0  10       24.01       28.33      6.26 o 
 -14   0  10       59.93       55.44      7.40 o 
 -12   0  10      211.25      262.53     13.88 o 
 -10   0  10      158.36      219.75     12.48 o 
  -8   0  10      242.58      252.15     11.05 o 
  -6   0  10      380.64      415.50     13.25 o 
  -4   0  10     1358.04     1426.58     21.45 o 
  -2   0  10      264.78      276.77     10.11 o 
   0   0  10        0.39        3.09      1.83 o 
   2   0  10      143.64       86.86      7.07 o 
   4   0  10      959.93      924.51     21.44 o 
   6   0  10      215.50      227.28     13.10 o 
   8   0  10      119.52      135.16     11.09 o 
  10   0  10       14.42        6.56      7.48 o 
 -17   1  10        2.43        7.03      7.03 o 
 -16   1  10       32.10       29.66      8.43 o 
 -15   1  10        0.07        6.66      6.66 o 
 -14   1  10      103.35       97.16      9.17 o 
 -13   1  10      164.03      182.12     11.09 o 
 -12   1  10       25.97       47.46      5.59 o 
 -11   1  10      298.52      312.34     13.77 o 
 -10   1  10       32.54       55.77      6.37 o 
  -9   1  10        7.38        3.09      3.70 o 
  -8   1  10       67.29       55.38      6.02 o 
  -7   1  10      189.75      178.95      9.01 o 
  -6   1  10       63.45       80.64      5.82 o 
  -5   1  10       51.03       60.28      6.05 o 
  -4   1  10       32.64       30.15      4.91 o 
  -3   1  10       15.92       22.64      4.63 o 
  -2   1  10      938.26      900.87     18.48 o 
  -1   1  10       68.24       34.92      5.14 o 
   0   1  10      232.88      196.89      8.26 o 
   1   1  10        5.66        0.68      3.13 o 
   2   1  10      370.54      329.86     12.47 o 
   3   1  10       56.74       37.05      5.77 o 
   4   1  10       96.12       98.40      8.21 o 
   5   1  10       79.56       79.64      8.09 o 
   6   1  10      122.96      105.36     10.36 o 
   7   1  10       70.87       71.80      9.69 o 
   8   1  10       30.69       22.17      7.26 o 
   9   1  10       44.64       36.20      9.26 o 
  10   1  10        0.10        5.54      6.70 o 
  11   1  10        5.68        5.77      6.68 o 
 -17   2  10        1.46        1.28      5.80 o 
 -16   2  10        1.25        4.99      5.36 o 
 -15   2  10        7.64       11.96      6.73 o 
 -14   2  10        2.88        3.98      5.58 o 
 -13   2  10        7.39       10.59      4.74 o 
 -12   2  10      306.19      313.06     14.10 o 
 -11   2  10       63.95       58.21      7.38 o 
 -10   2  10       12.14       11.10      3.40 o 
  -9   2  10       15.14       15.55      3.86 o 
  -8   2  10       68.86       86.78      6.97 o 
  -7   2  10      109.30      117.40      7.64 o 
  -6   2  10       38.14       45.72      5.68 o 
  -5   2  10       44.78       52.47      5.53 o 
  -4   2  10      381.70      436.69     13.32 o 
  -3   2  10      337.42      324.25     12.03 o 
  -2   2  10       16.12       13.35      3.54 o 
  -1   2  10        9.87        1.05      3.72 o 
   0   2  10      195.16      168.74     10.70 o 
   1   2  10        6.04        3.05      2.84 o 
   2   2  10        0.55        3.98      3.98 o 
   3   2  10       11.60        7.91      3.60 o 
   4   2  10       53.59       58.29      6.87 o 
   5   2  10       10.46       24.47      5.79 o 
   6   2  10       42.45       45.17      6.86 o 
   7   2  10        8.65       12.21      6.58 o 
   8   2  10        0.33        3.92      6.38 o 
   9   2  10        5.64       29.08      6.99 o 
  10   2  10       26.09       46.33      9.32 o 
  11   2  10       10.53        6.71      7.42 o 
 -16   3  10        0.66        2.55      6.36 o 
 -15   3  10        5.21       11.80      5.32 o 
 -14   3  10       11.56        5.95      6.08 o 
 -13   3  10        0.36        3.92      5.14 o 
 -12   3  10       25.94        7.89      4.21 o 
 -11   3  10        2.73        0.97      5.05 o 
 -10   3  10       25.57        4.59      4.59 o 
  -9   3  10       36.07        0.00      3.55 o 
  -8   3  10        5.40        4.22      4.22 o 
  -7   3  10       12.36        3.60      3.14 o 
  -6   3  10      162.85      145.00      8.58 o 
  -5   3  10      122.91      101.54      3.74 o 
  -4   3  10      211.09      219.76     10.58 o 
  -3   3  10      209.30      212.61      4.18 o 
  -2   3  10        0.54        3.54      4.53 o 
  -1   3  10      240.33      233.56     10.68 o 
   0   3  10        1.04        7.06      2.50 o 
   1   3  10       28.32       24.05      4.95 o 
   2   3  10       25.45       33.19      5.48 o 
   3   3  10        4.85        3.42      3.85 o 
   4   3  10       50.89       35.79      6.58 o 
   5   3  10       31.45       30.14      6.37 o 
   6   3  10       16.29       15.29      6.69 o 
   7   3  10       20.58       12.39      7.55 o 
   8   3  10        2.11        4.13      6.81 o 
   9   3  10        4.62        1.48      6.70 o 
  10   3  10       30.09        3.73      7.73 o 
 -15   4  10        4.71        1.31      4.63 o 
 -14   4  10       11.84       12.48      6.34 o 
 -13   4  10        4.08        5.91      5.91 o 
 -12   4  10       26.85       25.61      6.31 o 
 -11   4  10       19.35       23.20      5.64 o 
 -10   4  10       93.80      105.25      8.41 o 
  -9   4  10       87.54       71.81      7.96 o 
  -8   4  10      162.92      163.24     10.87 o 
  -7   4  10      117.47      145.31      9.58 o 
  -6   4  10       58.06       44.43      6.83 o 
  -5   4  10       17.23       18.90      4.49 o 
  -4   4  10      142.96      128.93      9.40 o 
  -3   4  10       51.14       65.20      6.71 o 
  -2   4  10      409.92      388.09     15.74 o 
  -1   4  10       48.17       16.07      6.91 o 
   0   4  10      180.48      201.76      8.21 o 
   1   4  10       59.45       57.72      7.35 o 
   2   4  10       29.64       45.46      6.92 o 
   3   4  10       13.21        1.63      4.33 o 
   4   4  10      174.63      159.96     12.08 o 
   5   4  10       18.13        0.65      6.24 o 
   6   4  10       35.72       33.02      7.33 o 
   7   4  10       70.08       64.21     11.15 o 
   8   4  10        4.90        4.37      5.92 o 
   9   4  10        4.08        7.54      8.09 o 
 -14   5  10        0.01        2.61      5.35 o 
 -13   5  10        4.83        5.36      5.36 o 
 -12   5  10        3.33        7.96      4.56 o 
 -11   5  10        9.58        2.39      6.01 o 
 -10   5  10       17.50        1.70      4.30 o 
  -9   5  10       75.10       60.14      5.96 o 
  -8   5  10       22.17       17.86      6.23 o 
  -7   5  10      214.70      168.41      5.55 o 
  -6   5  10      132.38      122.62     10.31 o 
  -5   5  10      333.45      281.63      4.06 o 
  -4   5  10        9.44       22.71      5.30 o 
  -3   5  10       67.51       64.93      5.13 o 
  -2   5  10      338.69      350.82     15.83 o 
  -1   5  10       53.90       53.48      5.00 o 
   0   5  10      117.17       91.26     63.01 o 
   1   5  10       16.99       20.15      6.42 o 
   2   5  10        2.20        1.70      5.52 o 
   3   5  10        5.68       18.64      5.72 o 
   4   5  10       32.81       53.43      7.96 o 
   5   5  10        0.02       12.74      4.41 o 
   6   5  10        0.04        0.00      6.19 o 
   7   5  10        0.46        1.44      5.74 o 
   8   5  10        0.04        7.67      7.67 o 
 -12   6  10        4.46       18.70      6.87 o 
 -11   6  10        0.03        6.06      6.06 o 
 -10   6  10       11.70       17.90      6.23 o 
  -9   6  10       23.62       28.24      7.35 o 
  -8   6  10       13.52       15.19      6.58 o 
  -7   6  10        0.68        8.53      5.32 o 
  -6   6  10        0.32        0.55      4.92 o 
  -5   6  10       13.99       23.49      5.79 o 
  -4   6  10        2.71        1.16      5.13 o 
  -3   6  10       33.49       41.73      7.05 o 
  -2   6  10        0.77        4.08      5.85 o 
  -1   6  10       61.20       55.27      7.38 o 
   0   6  10        0.76        3.23      3.71 o 
   1   6  10       11.68        5.96      4.74 o 
   2   6  10       27.18        1.22      5.09 o 
   3   6  10        0.06        3.89      5.44 o 
   4   6  10        3.52        8.09      6.20 o 
   5   6  10       17.07        4.23      5.98 o 
   6   6  10       12.94       17.39      7.30 o 
  -9   7  10        2.06        7.63      6.44 o 
  -8   7  10       40.49        3.16      5.04 o 
  -7   7  10        0.34        0.00      5.43 o 
  -6   7  10        7.89        6.67      5.35 o 
  -5   7  10        3.11        3.62      5.90 o 
  -4   7  10        0.02        5.60      5.60 o 
  -3   7  10        3.31        3.05      5.15 o 
  -2   7  10        0.70        9.27      5.36 o 
  -1   7  10        0.00        0.00      4.78 o 
   0   7  10        7.31       17.27      4.18 o 
   1   7  10        4.85       12.44      6.14 o 
   2   7  10        0.01        4.44      4.73 o 
   3   7  10       15.04        0.00      5.33 o 
 -17   0  11        0.17        5.68      5.68 o 
 -15   0  11        3.86        4.92      5.05 o 
 -13   0  11       52.72       55.08      9.54 o 
 -11   0  11     1680.29     1818.04     34.28 o 
  -9   0  11        0.07        0.89      4.08 o 
  -7   0  11      599.15      539.86     16.00 o 
  -5   0  11      296.01      274.02     10.84 o 
  -3   0  11      540.56      520.23     14.49 o 
  -1   0  11        5.33        7.11      3.82 o 
   1   0  11      253.52      227.22     10.49 o 
   3   0  11      270.20      263.48     12.30 o 
   5   0  11      877.42      816.46     22.45 o 
   7   0  11        1.24        5.71      4.98 o 
   9   0  11        2.17        5.84      5.39 o 
  11   0  11        0.63        6.29      6.04 o 
 -17   1  11        4.08        3.13      5.92 o 
 -16   1  11        3.68        8.63      6.12 o 
 -15   1  11       17.71       28.96      7.12 o 
 -14   1  11        0.62        9.00      5.29 o 
 -13   1  11       38.97       47.80      7.49 o 
 -12   1  11        6.33        5.49      6.97 o 
 -11   1  11      170.64      170.13     10.99 o 
 -10   1  11       81.39       74.70      7.72 o 
  -9   1  11      447.25      459.39     15.18 o 
  -8   1  11       16.68       17.20      4.80 o 
  -7   1  11       41.23       46.89      5.82 o 
  -6   1  11       70.52       97.67      7.30 o 
  -5   1  11      362.39      395.64     13.12 o 
  -4   1  11      766.26      756.54     17.89 o 
  -3   1  11      120.25       92.69      6.83 o 
  -2   1  11       66.42       76.03      6.69 o 
  -1   1  11      620.69      646.38     16.93 o 
   0   1  11       12.93        1.43     10.08 o 
   1   1  11       15.09       28.56      5.17 o 
   2   1  11      149.31      129.09      8.43 o 
   3   1  11       21.73       20.61      5.01 o 
   4   1  11       85.44       69.28      8.37 o 
   5   1  11      388.16      466.23     18.23 o 
   6   1  11       34.89       21.61      6.85 o 
   7   1  11        7.65       17.17      5.77 o 
   8   1  11       26.65       38.58      7.97 o 
   9   1  11        0.09        6.55      6.55 o 
  10   1  11        1.14        5.06      6.79 o 
 -17   2  11        3.39        7.11      7.11 o 
 -16   2  11        3.59        1.27      6.81 o 
 -15   2  11        0.32        0.62      5.67 o 
 -14   2  11       11.55       16.02      5.74 o 
 -13   2  11       64.51       43.79      9.38 o 
 -12   2  11        4.00        0.00      5.40 o 
 -11   2  11        8.55       14.25      4.64 o 
 -10   2  11       73.19       70.20      7.48 o 
  -9   2  11      164.48      155.69      9.89 o 
  -8   2  11       60.70       71.53      6.85 o 
  -7   2  11      262.30      249.88     11.31 o 
  -6   2  11      101.03       82.41      6.92 o 
  -5   2  11       20.05       26.25      4.41 o 
  -4   2  11       31.67       48.36      5.32 o 
  -3   2  11      128.22      120.45      7.90 o 
  -2   2  11      115.70      162.52      8.94 o 
  -1   2  11       45.03       31.84      5.43 o 
   0   2  11       27.40       33.51     10.18 o 
   1   2  11       47.51        1.27      3.72 o 
   2   2  11       17.98       10.40      3.67 o 
   3   2  11        3.15        1.93      5.94 o 
   4   2  11       22.71       22.09      5.58 o 
   5   2  11        0.86        6.21      4.09 o 
   6   2  11        0.28        2.43      5.36 o 
   7   2  11        8.53        4.60      6.65 o 
   8   2  11       32.93        0.00      4.83 o 
   9   2  11       60.98       56.61     10.66 o 
  10   2  11       18.73        1.48      7.39 o 
 -16   3  11       15.17        3.22      6.33 o 
 -15   3  11       12.60        3.71      5.91 o 
 -14   3  11       21.89        1.81      5.38 o 
 -13   3  11        9.07        1.15      4.90 o 
 -12   3  11       17.27        2.18      4.68 o 
 -11   3  11        3.79        4.57      4.19 o 
 -10   3  11       16.19        0.45      4.07 o 
  -9   3  11        8.48        0.46      3.56 o 
  -8   3  11        5.92        3.07      3.98 o 
  -7   3  11       34.22        2.57      3.90 o 
  -6   3  11        5.93        2.49      3.97 o 
  -5   3  11       10.83       10.03      4.46 o 
  -4   3  11       11.63        9.65      4.20 o 
  -3   3  11        4.62        9.75      4.38 o 
  -2   3  11      102.55       96.63      7.99 o 
  -1   3  11      355.56      313.46     13.45 o 
   0   3  11        0.58        3.54      3.62 o 
   1   3  11       17.50       21.17      4.65 o 
   2   3  11       99.51       75.35      7.91 o 
   3   3  11        8.36       16.04      6.42 o 
   4   3  11       24.88       24.05      7.32 o 
   5   3  11       37.00       36.27      7.97 o 
   6   3  11        2.69        2.66      6.56 o 
   7   3  11      111.14      125.26     12.29 o 
   8   3  11        8.40       19.72      5.81 o 
   9   3  11        3.58        3.05      6.31 o 
 -15   4  11       12.11        0.64      5.42 o 
 -14   4  11        5.01        2.47      6.05 o 
 -13   4  11        6.34        0.62      5.26 o 
 -12   4  11       31.26       36.24      7.79 o 
 -11   4  11        3.94       13.18      5.57 o 
 -10   4  11      116.98      127.25     10.38 o 
  -9   4  11       48.27       39.11      7.47 o 
  -8   4  11        0.27        3.41      5.09 o 
  -7   4  11        9.51       10.39      4.41 o 
  -6   4  11        0.42        2.77      3.96 o 
  -5   4  11       84.89       84.12      7.48 o 
  -4   4  11       26.45       21.24      5.70 o 
  -3   4  11        4.02        2.37      4.52 o 
  -2   4  11       48.64       73.98      7.89 o 
  -1   4  11       86.12       87.43      9.06 o 
   0   4  11      156.36      120.90     89.33 o 
   1   4  11       14.69        4.89      4.89 o 
   2   4  11       28.24       32.62      7.41 o 
   3   4  11       92.56      102.68      9.87 o 
   4   4  11        1.02        1.23      6.58 o 
   5   4  11       25.44       24.58      7.48 o 
   6   4  11       28.10       23.17      7.75 o 
   7   4  11        9.62        2.21      7.71 o 
   8   4  11        4.51        5.34      7.14 o 
 -14   5  11        9.15       18.66      6.65 o 
 -13   5  11        1.08        6.26      6.26 o 
 -12   5  11        8.65        2.48      5.99 o 
 -11   5  11       14.79        1.17      6.15 o 
 -10   5  11        0.96        0.00      4.66 o 
  -9   5  11       25.22        1.13      4.82 o 
  -8   5  11       33.67       33.40      6.80 o 
  -7   5  11       24.77        4.95      4.95 o 
  -6   5  11      186.42      176.86     11.57 o 
  -5   5  11       28.52        1.57      5.04 o 
  -4   5  11       33.64       50.15      7.21 o 
  -3   5  11       12.39       16.56      5.40 o 
  -2   5  11        0.37        3.80      6.04 o 
  -1   5  11       97.11       77.11      4.67 o 
   0   5  11       30.34       17.29     11.13 o 
   1   5  11       14.09       16.79      6.49 o 
   2   5  11       21.36        1.23      5.06 o 
   3   5  11       15.98        0.61      4.97 o 
   4   5  11        1.26        1.32      6.06 o 
   5   5  11       15.19        9.19      7.58 o 
   6   5  11       20.95        3.65      5.64 o 
   7   5  11        0.02        9.87      5.64 o 
 -12   6  11        5.70        7.37      7.37 o 
 -11   6  11        7.06       15.17      6.19 o 
 -10   6  11       25.40        8.02      8.43 o 
  -9   6  11        1.65        6.03      5.26 o 
  -8   6  11        9.24       12.95      6.56 o 
  -7   6  11       26.73       29.56      8.07 o 
  -6   6  11        3.28        9.75      5.21 o 
  -5   6  11        0.12        0.00      5.10 o 
  -4   6  11        8.56        4.04      6.69 o 
  -3   6  11       87.25       97.81      8.95 o 
  -2   6  11       14.53       26.05      5.84 o 
  -1   6  11        6.22        0.57      5.88 o 
   0   6  11        8.65       12.03      4.29 o 
   1   6  11       66.52       62.56      8.81 o 
   2   6  11        0.45        6.56      6.56 o 
   3   6  11        2.98        4.05      6.81 o 
   4   6  11        0.31        7.02      5.02 o 
   5   6  11       18.29        1.47      6.00 o 
  -8   7  11        6.67        3.71      6.64 o 
  -7   7  11        0.33        5.52      6.48 o 
  -6   7  11        9.35        6.69      7.08 o 
  -5   7  11        2.18        3.63      5.96 o 
  -4   7  11       18.64       10.95      7.62 o 
  -3   7  11        2.16        6.37      6.37 o 
  -2   7  11        0.51        3.07      4.24 o 
  -1   7  11        0.28       11.15      4.83 o 
   0   7  11        2.36        1.99      5.28 o 
   1   7  11        0.09        1.24      5.30 o 
   2   7  11        9.04        6.42      6.42 o 
 -16   0  12        4.18        4.54      6.58 o 
 -14   0  12      258.59      298.95     16.50 o 
 -12   0  12      329.71      303.58     18.64 o 
 -10   0  12      143.84      178.73     11.32 o 
  -8   0  12        0.09        4.00      4.38 o 
  -6   0  12        9.01        5.61      4.88 o 
  -4   0  12      590.83      562.01     16.12 o 
  -2   0  12      190.94      162.26      9.26 o 
   0   0  12      341.35      373.93      9.84 o 
   2   0  12       70.77       82.50      8.46 o 
   4   0  12      286.36      329.78     14.67 o 
   6   0  12       21.04       15.34      6.76 o 
   8   0  12        0.01        3.21      6.48 o 
  10   0  12        0.01       10.35      5.73 o 
 -17   1  12        0.02        7.64      5.15 o 
 -16   1  12        8.33        1.23      6.78 o 
 -15   1  12       13.18       16.33      5.21 o 
 -14   1  12       30.09       38.21      7.12 o 
 -13   1  12      123.57       87.99      9.58 o 
 -12   1  12       40.48       23.38      6.80 o 
 -11   1  12        9.01        4.89      5.30 o 
 -10   1  12      130.68      153.58     10.13 o 
  -9   1  12       78.87       73.21      8.33 o 
  -8   1  12        0.30        2.57      3.13 o 
  -7   1  12       10.04        5.75      3.78 o 
  -6   1  12       12.78       12.81      4.60 o 
  -5   1  12       84.04       93.32      7.41 o 
  -4   1  12      131.23      120.82      8.22 o 
  -3   1  12       61.44       47.69      5.98 o 
  -2   1  12      131.53      120.26      8.83 o 
  -1   1  12       48.98       56.30      6.44 o 
   0   1  12       21.27       13.44     13.72 o 
   1   1  12      257.18      252.53     12.60 o 
   2   1  12        5.46        5.73      5.73 o 
   3   1  12      399.10      435.24     16.84 o 
   4   1  12      151.36      154.00      5.11 o 
   5   1  12        3.68        0.57      5.78 o 
   6   1  12       23.14       23.96      6.28 o 
   7   1  12       57.63       63.36      9.05 o 
   8   1  12        0.06        8.26      6.32 o 
   9   1  12        0.00        2.89      7.33 o 
  10   1  12       17.00        8.83      6.72 o 
 -17   2  12        0.05        5.15      6.00 o 
 -16   2  12        0.00        1.91      5.48 o 
 -15   2  12       10.97       17.68      6.31 o 
 -14   2  12       20.03       12.24      7.23 o 
 -13   2  12        8.58       11.08      5.47 o 
 -12   2  12       28.91       24.14      5.86 o 
 -11   2  12       41.63       60.04      6.88 o 
 -10   2  12       22.19       21.18      5.81 o 
  -9   2  12        4.46        4.06      4.33 o 
  -8   2  12       87.03       87.24      8.07 o 
  -7   2  12       96.65      108.37      8.32 o 
  -6   2  12       11.13        6.24      4.64 o 
  -5   2  12       26.89       33.59      5.28 o 
  -4   2  12        0.30        0.85      3.83 o 
  -3   2  12      524.30      494.17     16.37 o 
  -2   2  12      242.18      275.10     12.72 o 
  -1   2  12       15.95       19.48      5.24 o 
   0   2  12       19.19       21.20      4.25 o 
   1   2  12       65.52       66.46      7.26 o 
   2   2  12       12.44       21.50      4.58 o 
   3   2  12        9.73       14.41      6.37 o 
   4   2  12        7.71        9.21      6.36 o 
   5   2  12       12.67       13.51      6.17 o 
   6   2  12       39.04       42.01      8.29 o 
   7   2  12       56.74       67.38      8.20 o 
   8   2  12        7.19        0.71      6.24 o 
   9   2  12       46.75       33.06     10.18 o 
 -16   3  12        3.68        8.97      6.55 o 
 -15   3  12        1.91        2.51      6.24 o 
 -14   3  12      118.30      131.33     11.34 o 
 -13   3  12        1.34        5.53      5.53 o 
 -12   3  12       16.37        4.90      4.90 o 
 -11   3  12        0.97        2.12      4.30 o 
 -10   3  12       50.21        3.48      4.84 o 
  -9   3  12       19.89        4.68      4.68 o 
  -8   3  12       14.23       13.46      5.06 o 
  -7   3  12        4.98        0.93      4.20 o 
  -6   3  12        0.08        4.68      4.68 o 
  -5   3  12       15.09       10.84      4.41 o 
  -4   3  12        0.35        1.82      3.92 o 
  -3   3  12       26.68       20.59      5.43 o 
  -2   3  12       98.88      103.66      8.62 o 
  -1   3  12       45.84       29.45      6.64 o 
   0   3  12      276.27      198.75    148.64 o 
   1   3  12       24.31        2.57      6.41 o 
   2   3  12        9.35        2.74      4.97 o 
   3   3  12      161.43      123.68     11.81 o 
   4   3  12        2.95        6.39      6.39 o 
   5   3  12       11.09       25.10      5.69 o 
   6   3  12       38.38       36.37      6.32 o 
   7   3  12       19.16       16.14      9.11 o 
   8   3  12       19.94       44.91      8.71 o 
 -15   4  12        7.13        1.94      5.31 o 
 -14   4  12        2.09        6.76      6.76 o 
 -13   4  12       17.10       24.20      5.90 o 
 -12   4  12        0.15        8.17      5.02 o 
 -11   4  12       98.74       98.59     10.01 o 
 -10   4  12       56.94       64.59      8.14 o 
  -9   4  12       48.16       35.85      7.50 o 
  -8   4  12        4.17        8.09      4.56 o 
  -7   4  12        0.62        4.42      4.42 o 
  -6   4  12        3.08        2.45      4.37 o 
  -5   4  12       15.16       15.85      4.79 o 
  -4   4  12      158.55      166.67     10.62 o 
  -3   4  12        3.54       12.18      4.77 o 
  -2   4  12        2.63        6.52      6.52 o 
  -1   4  12       46.90       47.70      6.81 o 
   0   4  12      325.54      222.89    161.22 o 
   1   4  12       50.34        1.13      6.25 o 
   2   4  12        1.65        2.42      5.75 o 
   3   4  12        0.01        5.02      5.25 o 
   4   4  12       48.30       40.65      8.18 o 
   5   4  12        3.40        9.84      6.29 o 
   6   4  12        0.95        7.52      7.52 o 
   7   4  12       11.93        6.09      5.39 o 
 -13   5  12        0.02        0.63      6.34 o 
 -12   5  12        3.05        0.59      5.21 o 
 -11   5  12       62.92       82.17     10.17 o 
 -10   5  12      192.29      206.70     13.59 o 
  -9   5  12       77.96       66.07      5.11 o 
  -8   5  12      100.83       80.86      8.95 o 
  -7   5  12        0.08        1.07      5.10 o 
  -6   5  12       12.20        8.17      6.70 o 
  -5   5  12        5.49        5.39      5.39 o 
  -4   5  12        2.84        3.82      5.22 o 
  -3   5  12       22.94       14.45      6.00 o 
  -2   5  12       12.06       24.26      5.75 o 
  -1   5  12      127.38      113.64      9.62 o 
   0   5  12       23.40        0.70     10.31 o 
   1   5  12        0.00        7.15      7.15 o 
   2   5  12        3.23        8.31      5.44 o 
   3   5  12       10.81        9.41      5.30 o 
   4   5  12       20.68        4.96      5.45 o 
   5   5  12        2.97        6.58      7.96 o 
   6   5  12        0.27        1.54      7.61 o 
 -11   6  12       11.75        0.61      7.40 o 
 -10   6  12       20.80        4.30      5.50 o 
  -9   6  12        4.02        6.39      6.39 o 
  -8   6  12       37.99       37.53      7.93 o 
  -7   6  12       11.54        7.06      6.58 o 
  -6   6  12        7.00        4.68      5.05 o 
  -5   6  12       16.51        6.45      5.36 o 
  -4   6  12       67.48       50.30      8.83 o 
  -3   6  12       30.82       22.73      7.35 o 
  -2   6  12       12.95        5.06      5.06 o 
  -1   6  12       16.37       20.79      5.91 o 
   0   6  12        3.00        2.85      4.06 o 
   1   6  12        3.15        2.55      5.79 o 
   2   6  12       11.23        2.69      5.95 o 
   3   6  12        5.30       16.64      6.55 o 
   4   6  12        0.72        2.14      6.72 o 
  -7   7  12        0.01        2.42      5.42 o 
  -6   7  12        0.15        8.45      4.55 o 
  -5   7  12        2.64        9.68      6.24 o 
  -4   7  12        8.01       11.59      6.35 o 
  -3   7  12        6.65        6.11      6.11 o 
  -2   7  12       21.21       14.80      6.43 o 
  -1   7  12        2.11        1.27      5.39 o 
   0   7  12       10.88        9.49      5.63 o 
 -17   0  13        0.23        4.69      5.47 o 
 -15   0  13       12.10        1.37      9.26 o 
 -13   0  13       49.85       65.68      9.35 o 
 -11   0  13      192.23      188.49     12.97 o 
  -9   0  13      118.26      134.66      9.82 o 
  -7   0  13      233.69      268.28     12.47 o 
  -5   0  13      141.20      123.08      9.31 o 
  -3   0  13       76.35       81.12      7.69 o 
  -1   0  13      356.00      285.78     13.03 o 
   1   0  13     1583.93     1573.07     29.80 o 
   3   0  13        2.57        6.08      4.47 o 
   5   0  13       14.20       16.56      5.54 o 
   7   0  13        0.97        0.65      5.04 o 
   9   0  13       13.14       11.68      6.73 o 
 -17   1  13       10.28       16.74      6.22 o 
 -16   1  13        8.88       19.10      7.31 o 
 -15   1  13        5.99        9.32      6.15 o 
 -14   1  13        7.42       10.78      6.01 o 
 -13   1  13       60.82       77.04      8.87 o 
 -12   1  13       86.78       90.76     10.02 o 
 -11   1  13       12.72       23.26      6.49 o 
 -10   1  13      100.67       81.14      4.07 o 
  -9   1  13       18.95       11.34      5.91 o 
  -8   1  13       28.73       30.58      5.75 o 
  -7   1  13      136.93      136.49      9.47 o 
  -6   1  13       22.77       22.22      5.21 o 
  -5   1  13        7.44       21.60      5.01 o 
  -4   1  13      375.82      381.36     14.31 o 
  -3   1  13        0.31        0.43      5.06 o 
  -2   1  13      413.32      412.24     15.51 o 
  -1   1  13       72.08       56.63      7.89 o 
   0   1  13        5.83        3.98      3.41 o 
   1   1  13       20.87       34.81      6.47 o 
   2   1  13      146.52      128.25     10.59 o 
   3   1  13       54.84       72.34      8.94 o 
   4   1  13        0.59        1.14      5.41 o 
   5   1  13        1.32        4.35      5.41 o 
   6   1  13        9.73        2.61      6.72 o 
   7   1  13        6.97        3.47      6.75 o 
   8   1  13        2.15        2.17      6.90 o 
   9   1  13        5.54        5.18      8.28 o 
 -16   2  13        0.40        3.17      5.76 o 
 -15   2  13        0.19        0.61      5.43 o 
 -14   2  13        0.06        4.15      5.78 o 
 -13   2  13       85.93       94.69      9.10 o 
 -12   2  13        0.57        1.62      5.27 o 
 -11   2  13       52.59       57.16      6.56 o 
 -10   2  13        0.11        0.53      4.70 o 
  -9   2  13        0.35        3.82      4.15 o 
  -8   2  13       42.95       46.15      5.89 o 
  -7   2  13        0.59        6.38      4.81 o 
  -6   2  13      180.84      160.15      9.89 o 
  -5   2  13       13.03       15.79      5.29 o 
  -4   2  13        1.32        5.89      4.61 o 
  -3   2  13      200.67      190.38     11.46 o 
  -2   2  13      152.42      161.96     10.75 o 
  -1   2  13        3.96        4.27      4.41 o 
   0   2  13       47.05       63.47      5.27 o 
   1   2  13      202.87      238.62     13.21 o 
   2   2  13       15.42       15.40      6.43 o 
   3   2  13        7.16        0.58      4.74 o 
   4   2  13       23.27       42.29      9.09 o 
   5   2  13        3.39        8.57      5.64 o 
   6   2  13        4.11        2.11      6.54 o 
   7   2  13        0.95        7.20      7.20 o 
   8   2  13        2.32        0.75      6.07 o 
 -16   3  13       21.25        2.53      6.20 o 
 -15   3  13       39.29       47.05      8.18 o 
 -14   3  13        0.07       10.37      6.32 o 
 -13   3  13       21.03        2.92      4.29 o 
 -12   3  13        1.69        1.14      4.28 o 
 -11   3  13        3.19        0.57      4.58 o 
 -10   3  13       16.05        7.79      4.89 o 
  -9   3  13       68.39       52.97      4.03 o 
  -8   3  13       12.92        4.35      4.35 o 
  -7   3  13        5.62        5.82      4.62 o 
  -6   3  13        1.08        1.91      4.36 o 
  -5   3  13        4.19       17.88      3.94 o 
  -4   3  13        2.68        4.41      5.03 o 
  -3   3  13        2.44        2.45      4.99 o 
  -2   3  13       18.37       20.09      6.49 o 
  -1   3  13        5.99        6.15      6.15 o 
   0   3  13        2.65        9.74      9.34 o 
   1   3  13       16.73       19.65      5.44 o 
   2   3  13       17.10        6.09      6.09 o 
   3   3  13       10.87        8.19      7.09 o 
   4   3  13        6.41        0.65      5.07 o 
   5   3  13        4.24        2.13      6.31 o 
   6   3  13        0.85        1.46      7.32 o 
   7   3  13       38.32       53.55     10.05 o 
   8   3  13        6.19        1.56      7.35 o 
 -15   4  13        2.08        4.45      5.90 o 
 -14   4  13        0.48        1.91      6.02 o 
 -13   4  13       30.88       42.12      7.56 o 
 -12   4  13       34.69       19.51      8.02 o 
 -11   4  13        0.00        5.18      4.56 o 
 -10   4  13        1.65        1.68      4.99 o 
  -9   4  13        3.49        3.22      4.92 o 
  -8   4  13       31.61       14.83      6.14 o 
  -7   4  13       33.39       36.59      6.75 o 
  -6   4  13        0.02        2.64      4.29 o 
  -5   4  13       48.63       51.88      7.11 o 
  -4   4  13        6.07        4.75      4.75 o 
  -3   4  13      190.40      200.55     12.12 o 
  -2   4  13      141.67      152.17      4.67 o 
  -1   4  13       30.51       21.27      6.15 o 
   0   4  13       62.73       60.85     47.74 o 
   1   4  13       20.01       15.71      5.82 o 
   2   4  13        4.38        6.37      5.32 o 
   3   4  13        0.22        6.64      6.64 o 
   4   4  13       19.24        5.67      7.38 o 
   5   4  13        0.21        3.70      5.70 o 
   6   4  13        1.08        0.77      6.79 o 
 -13   5  13       29.16       38.37      6.93 o 
 -12   5  13       40.15       42.64      8.75 o 
 -11   5  13       29.22       28.43      7.81 o 
 -10   5  13       87.54       70.28      5.97 o 
  -9   5  13        0.60        5.20      5.01 o 
  -8   5  13       12.07       25.58      5.14 o 
  -7   5  13       19.34       15.19      6.38 o 
  -6   5  13        0.06        1.14      5.11 o 
  -5   5  13       18.06       11.90      5.12 o 
  -4   5  13        8.53        1.17      5.12 o 
  -3   5  13        5.85        6.34      4.90 o 
  -2   5  13        4.25       13.51      4.72 o 
  -1   5  13       74.06       83.38      9.29 o 
   0   5  13       70.03       53.85     43.18 o 
   1   5  13        2.25        3.20      5.60 o 
   2   5  13       16.27        0.00      6.12 o 
   3   5  13        0.97        1.42      6.83 o 
   4   5  13        0.26        2.23      5.81 o 
   5   5  13       10.20        9.41      9.41 o 
 -11   6  13       22.51       23.07      7.80 o 
 -10   6  13        1.64        1.82      4.16 o 
  -9   6  13        3.45        0.61      6.36 o 
  -8   6  13       14.85        4.79      4.79 o 
  -7   6  13        2.31        0.57      5.77 o 
  -6   6  13        0.08        1.81      5.32 o 
  -5   6  13        4.64        1.78      5.74 o 
  -4   6  13        1.03       13.23      4.38 o 
  -3   6  13      143.49      126.44     11.82 o 
  -2   6  13        8.44        5.55      6.10 o 
  -1   6  13       31.45       29.96      7.48 o 
   0   6  13        0.10        9.32      3.33 o 
   1   6  13       36.22       42.18      7.53 o 
   2   6  13        9.55        3.42      6.29 o 
  -5   7  13        8.26       18.04      5.34 o 
  -4   7  13       18.96       25.37      7.53 o 
  -3   7  13        1.70       10.93      5.60 o 
 -16   0  14       11.35        4.37      6.61 o 
 -14   0  14        8.09        6.79      6.65 o 
 -12   0  14       83.47      104.95     10.95 o 
 -10   0  14      373.06      446.08     17.87 o 
  -8   0  14       36.35       42.95      6.12 o 
  -6   0  14      117.76      138.60     10.17 o 
  -4   0  14       60.32       67.34      7.54 o 
  -2   0  14       78.51       71.35      7.87 o 
   0   0  14     1033.01     1031.35     17.90 o 
   2   0  14      116.58       85.38      8.51 o 
   4   0  14        1.78        3.46      5.66 o 
   6   0  14        1.22        1.31      5.29 o 
   8   0  14        7.67       30.90      5.94 o 
 -17   1  14        0.00        1.31      5.13 o 
 -16   1  14        3.53        3.26      6.34 o 
 -15   1  14        3.42        5.11      5.48 o 
 -14   1  14        0.07        5.53      5.92 o 
 -13   1  14       32.05       42.12      7.80 o 
 -12   1  14      128.89      163.28     11.66 o 
 -11   1  14      129.94      117.86     10.10 o 
 -10   1  14        0.72        9.42      4.43 o 
  -9   1  14        0.31        1.05      4.55 o 
  -8   1  14        0.00        2.46      4.65 o 
  -7   1  14       30.53       37.08      6.46 o 
  -6   1  14       54.41       55.92      7.07 o 
  -5   1  14       25.16       23.99      6.16 o 
  -4   1  14      167.17      188.23     11.16 o 
  -3   1  14      124.60      142.60     10.13 o 
  -2   1  14        0.00        4.83      4.34 o 
  -1   1  14      130.42      137.99      9.70 o 
   0   1  14       40.09       20.78     18.03 o 
   1   1  14       12.09        1.06      5.45 o 
   2   1  14      131.19      133.80     11.15 o 
   3   1  14       34.60       40.83      7.19 o 
   4   1  14        0.44        2.48      6.12 o 
   5   1  14       37.74       43.00      8.06 o 
   6   1  14        3.40        6.27      6.46 o 
   7   1  14        5.77        7.93      6.57 o 
   8   1  14       11.68       11.85      8.20 o 
 -16   2  14        0.91        0.00      4.68 o 
 -15   2  14        7.47        4.41      5.36 o 
 -14   2  14       20.87       26.16      6.84 o 
 -13   2  14       26.02       24.09      7.19 o 
 -12   2  14        0.53        3.36      6.01 o 
 -11   2  14        0.45        4.92      4.33 o 
 -10   2  14        2.36        3.65      5.04 o 
  -9   2  14       33.73       43.85      7.93 o 
  -8   2  14        2.72        1.49      4.15 o 
  -7   2  14       19.94       17.71      5.10 o 
  -6   2  14       58.20       52.25      7.67 o 
  -5   2  14       16.97       18.03      5.77 o 
  -4   2  14       72.53       60.80      7.44 o 
  -3   2  14        5.73        6.97      5.62 o 
  -2   2  14      385.08      416.86     17.09 o 
  -1   2  14        0.55        8.34      4.56 o 
   0   2  14        6.84        2.17      5.41 o 
   1   2  14        9.68        9.08      5.70 o 
   2   2  14       37.58       29.89      8.06 o 
   3   2  14       24.99        5.98      5.98 o 
   4   2  14        5.80       12.69      6.35 o 
   5   2  14        2.61        2.83      5.87 o 
   6   2  14        0.08        6.62      6.35 o 
   7   2  14        2.80        0.00      6.93 o 
 -15   3  14        0.09        6.73      6.73 o 
 -14   3  14       11.21       10.48      5.41 o 
 -13   3  14        1.59        8.98      4.95 o 
 -12   3  14        6.53        8.71      5.23 o 
 -11   3  14        0.45        3.35      5.49 o 
 -10   3  14        0.25        0.57      4.93 o 
  -9   3  14        4.35        7.39      4.74 o 
  -8   3  14        2.25        3.10      4.81 o 
  -7   3  14        5.23        7.22      4.08 o 
  -6   3  14        1.94        1.02      3.87 o 
  -5   3  14        4.99        8.79      4.20 o 
  -4   3  14        0.30        4.72      5.21 o 
  -3   3  14       84.28       81.96      8.45 o 
  -2   3  14        0.81        6.46      4.56 o 
  -1   3  14      153.49      125.04     11.09 o 
   0   3  14       39.51        7.71     15.86 o 
   1   3  14        0.01        4.88      4.95 o 
   2   3  14       20.65        9.54      4.85 o 
   3   3  14       10.35       10.12      6.91 o 
   4   3  14        1.43        4.22      5.46 o 
   5   3  14        0.23        2.96      5.34 o 
   6   3  14        0.32        3.81      6.57 o 
   7   3  14        7.89       21.23      5.60 o 
 -14   4  14       80.82       66.38      4.96 o 
 -13   4  14        5.24        6.17      6.63 o 
 -12   4  14       11.28        6.01      3.81 o 
 -11   4  14        1.54        2.91      5.15 o 
 -10   4  14        9.68        4.55      4.80 o 
  -9   4  14        1.38        4.93      4.93 o 
  -8   4  14        1.48        4.94      5.13 o 
  -7   4  14        0.24        3.86      3.86 o 
  -6   4  14        8.16        6.01      4.18 o 
  -5   4  14        5.88        6.62      4.70 o 
  -4   4  14      159.26      147.04      4.36 o 
  -3   4  14        2.29        5.67      5.35 o 
  -2   4  14       22.17        0.60      5.51 o 
  -1   4  14        0.23        2.40      5.47 o 
   0   4  14       92.94      101.72      7.27 o 
   1   4  14        5.64        4.52      5.71 o 
   2   4  14       35.34       42.41      7.79 o 
   3   4  14        6.98        4.23      6.49 o 
   4   4  14        3.03        2.26      7.32 o 
   5   4  14        0.97       11.45      6.11 o 
 -12   5  14        0.57        0.61      5.63 o 
 -11   5  14        0.54        4.85      5.42 o 
 -10   5  14        3.12        6.34      6.34 o 
  -9   5  14        0.00        5.96      5.96 o 
  -8   5  14        8.65        6.40      5.69 o 
  -7   5  14        5.85       12.17      5.23 o 
  -6   5  14        5.99        5.80      5.25 o 
  -5   5  14        3.21        2.32      5.94 o 
  -4   5  14       32.12       31.31      6.58 o 
  -3   5  14        0.99        5.93      5.93 o 
  -2   5  14        3.33        4.87      5.26 o 
  -1   5  14       24.87       20.57      7.54 o 
   0   5  14        1.00        6.83      7.72 o 
   1   5  14        2.81       12.69      5.24 o 
   2   5  14        9.84        4.15      6.38 o 
   3   5  14        3.13        2.18      6.79 o 
   4   5  14       10.43        8.25      7.52 o 
 -10   6  14       12.31       18.34      6.54 o 
  -9   6  14        0.02        3.63      5.36 o 
  -8   6  14        6.67       13.86      4.84 o 
  -7   6  14       13.16       15.61      6.63 o 
  -6   6  14       25.17        5.99      4.07 o 
  -5   6  14       19.53       18.11      6.63 o 
  -4   6  14        6.55        3.63      5.19 o 
  -3   6  14       39.17       35.06      7.47 o 
  -2   6  14        7.37        1.22      4.65 o 
  -1   6  14        0.33        3.79      4.66 o 
   0   6  14        2.61        2.61      3.86 o 
   1   6  14       16.99        6.05      5.81 o 
 -15   0  15       11.18       22.36      7.08 o 
 -13   0  15        0.25        5.39      5.39 o 
 -11   0  15        0.62        1.87      6.37 o 
  -9   0  15      148.63      168.88     11.52 o 
  -7   0  15       26.76       33.31      6.40 o 
  -5   0  15       54.60       57.07      8.49 o 
  -3   0  15      643.71      706.50     21.83 o 
  -1   0  15      148.73      127.96     10.72 o 
   1   0  15        0.18        1.61      5.05 o 
   3   0  15       11.94       13.04      5.91 o 
   5   0  15        9.41        4.53      5.97 o 
   7   0  15        6.30        2.08      6.40 o 
 -16   1  15        0.16        6.67      6.67 o 
 -15   1  15       10.15        8.42      5.99 o 
 -14   1  15       22.39       23.45      7.17 o 
 -13   1  15       83.45       95.93     10.68 o 
 -12   1  15      136.79      134.95     10.81 o 
 -11   1  15       57.59       64.93      9.59 o 
 -10   1  15       20.19       20.60      6.11 o 
  -9   1  15        1.99        2.17      3.92 o 
  -8   1  15        5.77       10.58      4.87 o 
  -7   1  15        5.75        3.62      5.53 o 
  -6   1  15       73.59       92.19      8.48 o 
  -5   1  15      286.90      319.49     14.56 o 
  -4   1  15      110.21      109.16      9.49 o 
  -3   1  15       29.73       23.13      6.47 o 
  -2   1  15       16.72       14.69      5.53 o 
  -1   1  15       13.56        7.51      6.52 o 
   0   1  15       31.08       31.72      5.23 o 
   1   1  15       46.90       55.62      7.65 o 
   2   1  15        5.09        5.46      4.61 o 
   3   1  15       21.45       26.16      7.50 o 
   4   1  15       18.80        2.04      7.44 o 
   5   1  15       26.48       32.82      8.52 o 
   6   1  15        0.00        0.74      5.81 o 
   7   1  15        4.78       17.06      7.42 o 
 -16   2  15        0.17        3.22      5.03 o 
 -15   2  15       18.56       23.48      7.34 o 
 -14   2  15       41.01       37.28      8.33 o 
 -13   2  15       35.14       41.65      7.04 o 
 -12   2  15       32.00       41.62      7.57 o 
 -11   2  15       13.95       23.86      6.38 o 
 -10   2  15        5.31        6.09      5.88 o 
  -9   2  15       98.57       92.96      9.25 o 
  -8   2  15       29.71       40.95      6.58 o 
  -7   2  15       16.40       38.44      6.46 o 
  -6   2  15      262.42      277.65     14.52 o 
  -5   2  15       52.45       24.68      7.99 o 
  -4   2  15        2.01        1.06      4.93 o 
  -3   2  15       40.12       21.45      7.29 o 
  -2   2  15      164.00      142.57     11.36 o 
  -1   2  15       52.99       57.10      8.48 o 
   0   2  15        3.02        8.60      4.09 o 
   1   2  15       14.85        6.12      6.48 o 
   2   2  15       13.26        2.60      7.01 o 
   3   2  15        0.02        5.64      5.64 o 
   4   2  15        0.25        4.96      5.26 o 
   5   2  15       20.92       53.92      6.80 o 
   6   2  15        0.91        6.83      6.63 o 
 -15   3  15       61.93       74.65     10.02 o 
 -14   3  15        2.93        2.50      5.64 o 
 -13   3  15        0.06        4.85      4.55 o 
 -12   3  15        0.33        1.16      5.51 o 
 -11   3  15        2.56        5.24      5.74 o 
 -10   3  15        6.53        1.71      5.07 o 
  -9   3  15       17.46       15.57      5.85 o 
  -8   3  15       60.50       46.13      7.71 o 
  -7   3  15        5.58        7.10      4.84 o 
  -6   3  15        2.99       10.35      4.03 o 
  -5   3  15        4.39        0.00      5.04 o 
  -4   3  15        1.22        5.36      5.36 o 
  -3   3  15        0.34        7.34      4.84 o 
  -2   3  15      119.38      128.31      9.89 o 
  -1   3  15       29.85       17.88      7.72 o 
   0   3  15       44.01       31.81      9.94 o 
   1   3  15       19.09       20.08      6.55 o 
   2   3  15        5.25        2.01      7.74 o 
   3   3  15        3.33        2.87      5.44 o 
   4   3  15        4.24        0.71      6.98 o 
   5   3  15        0.12        2.31      6.65 o 
 -14   4  15       14.07        3.76      6.71 o 
 -13   4  15        2.31        1.86      5.99 o 
 -12   4  15        0.06        0.00      4.24 o 
 -11   4  15        0.62        5.39      5.93 o 
 -10   4  15        1.48        2.96      4.05 o 
  -9   4  15        0.01        5.15      5.15 o 
  -8   4  15       15.33        1.74      5.36 o 
  -7   4  15        0.06        4.55      4.94 o 
  -6   4  15       19.47        3.46      4.88 o 
  -5   4  15       39.97       36.90      7.16 o 
  -4   4  15        0.45        1.77      5.45 o 
  -3   4  15        2.14       19.57      4.91 o 
  -2   4  15       32.92       31.56      7.55 o 
  -1   4  15        1.05        6.39      6.39 o 
   0   4  15       43.82       54.53      6.34 o 
   1   4  15        1.13        3.36      5.96 o 
   2   4  15        2.24       18.38      5.31 o 
   3   4  15       15.48       21.33      8.05 o 
   4   4  15        0.21        3.81      5.26 o 
 -12   5  15       12.05        2.46      4.45 o 
 -11   5  15        3.53        0.00      6.18 o 
 -10   5  15        0.00        6.47      6.47 o 
  -9   5  15        1.01        1.77      4.98 o 
  -8   5  15        4.02        1.80      4.72 o 
  -7   5  15        5.31        7.68      5.49 o 
  -6   5  15        4.72        5.34      4.74 o 
  -5   5  15        0.01        0.60      5.71 o 
  -4   5  15        0.41        1.23      5.09 o 
  -3   5  15        6.45        1.86      4.64 o 
  -2   5  15        0.32        1.87      4.73 o 
  -1   5  15        1.10        6.45      6.45 o 
   0   5  15       37.43       23.28     23.30 o 
   1   5  15       14.21        6.93      7.31 o 
   2   5  15        5.08       23.64      7.97 o 
  -8   6  15        4.46        4.78      5.05 o 
  -7   6  15        8.51        0.58      5.87 o 
  -6   6  15        3.31        6.11      6.11 o 
  -5   6  15        1.50        0.59      5.40 o 
  -4   6  15        0.08        2.42      5.44 o 
  -3   6  15       10.99       22.85      6.25 o 
  -2   6  15        2.43        2.49      5.60 o 
  -1   6  15        1.48        5.85      5.85 o 
 -16   0  16        0.82       13.31      5.12 o 
 -14   0  16        1.76       10.02      6.67 o 
 -12   0  16        8.57       13.50      5.53 o 
 -10   0  16       30.00       25.61      6.77 o 
  -8   0  16       19.38       25.60      6.56 o 
  -6   0  16        2.08        6.08      5.72 o 
  -4   0  16     1188.95     1302.13     31.03 o 
  -2   0  16      194.76      197.62     12.58 o 
   0   0  16       20.89       23.77      6.53 o 
   2   0  16        0.16        0.00      5.17 o 
   4   0  16        4.07        6.56      6.76 o 
   6   0  16        2.75       13.76      4.85 o 
 -16   1  16        1.06        2.68      5.31 o 
 -15   1  16        0.87        1.36      6.63 o 
 -14   1  16        0.05        5.86      6.31 o 
 -13   1  16        4.22        8.26      5.83 o 
 -12   1  16       95.66       76.01      6.76 o 
 -11   1  16        5.30        1.84      5.99 o 
 -10   1  16       17.53       23.44      7.31 o 
  -9   1  16       16.80        5.15      6.97 o 
  -8   1  16       61.30       60.14      9.20 o 
  -7   1  16      114.27      130.34     10.94 o 
  -6   1  16        6.67        6.02      6.72 o 
  -5   1  16       96.87      113.58      9.71 o 
  -4   1  16      103.48      108.49     10.56 o 
  -3   1  16       20.23       23.41      6.94 o 
  -2   1  16       88.69      102.12      9.96 o 
  -1   1  16       89.45       95.50     10.09 o 
   0   1  16        6.65       14.32      6.62 o 
   1   1  16        1.85        7.52      5.56 o 
   2   1  16        7.27        0.00      6.37 o 
   3   1  16        0.14        6.47      6.47 o 
   4   1  16        3.00        0.68      5.69 o 
   5   1  16       37.95       38.55      9.05 o 
   6   1  16       10.67       10.42      7.37 o 
 -15   2  16        9.04       13.45      6.58 o 
 -14   2  16       14.84        5.04      7.14 o 
 -13   2  16        7.11        5.56      6.73 o 
 -12   2  16       14.62        9.68      6.38 o 
 -11   2  16        2.36        1.16      5.47 o 
 -10   2  16        9.54        5.83      5.63 o 
  -9   2  16        3.53        5.12      5.32 o 
  -8   2  16        7.57        1.14      5.72 o 
  -7   2  16        1.34        1.70      5.59 o 
  -6   2  16        1.65        6.13      5.44 o 
  -5   2  16       38.52       24.15      6.18 o 
  -4   2  16        3.18        5.58      5.58 o 
  -3   2  16        0.08        0.56      5.05 o 
  -2   2  16      156.28      140.39     11.41 o 
  -1   2  16       45.11       37.71      8.35 o 
   0   2  16        1.17        1.57      3.92 o 
   1   2  16        5.76        4.63      6.84 o 
   2   2  16        7.02       13.75      6.34 o 
   3   2  16        2.14        6.66      6.66 o 
   4   2  16       39.70       61.57      9.44 o 
   5   2  16        0.07       13.73      5.60 o 
 -14   3  16        5.63       18.82      6.72 o 
 -13   3  16        1.90        2.45      5.72 o 
 -12   3  16        1.18        1.20      6.41 o 
 -11   3  16        4.88        2.39      5.56 o 
 -10   3  16        8.34       17.59      6.61 o 
  -9   3  16        3.74        4.63      6.22 o 
  -8   3  16        1.09        3.47      5.09 o 
  -7   3  16      109.34      112.45     10.20 o 
  -6   3  16       18.55       12.65      6.55 o 
  -5   3  16       52.06       41.13      7.64 o 
  -4   3  16      106.31      100.50     10.22 o 
  -3   3  16        2.68        4.77      5.52 o 
  -2   3  16        5.66        0.00      6.38 o 
  -1   3  16        0.33        2.56      5.53 o 
   0   3  16        0.45        7.81      3.86 o 
   1   3  16        0.93        0.00      5.33 o 
   2   3  16        0.00        2.18      6.45 o 
   3   3  16        1.78       11.87      4.68 o 
   4   3  16        0.03        7.43      7.43 o 
 -13   4  16        1.79        3.11      5.83 o 
 -12   4  16        4.30        7.35      5.00 o 
 -11   4  16        1.13        1.84      5.46 o 
 -10   4  16        0.10        0.00      4.87 o 
  -9   4  16        0.37        5.21      5.21 o 
  -8   4  16        8.38        1.16      4.74 o 
  -7   4  16        0.71        1.79      4.70 o 
  -6   4  16        4.07        7.15      5.27 o 
  -5   4  16        4.53        1.78      5.58 o 
  -4   4  16       10.81       10.33      6.47 o 
  -3   4  16       23.42       27.26      7.51 o 
  -2   4  16       61.12       56.48      8.61 o 
  -1   4  16        3.11        5.86      6.12 o 
   0   4  16        5.39        2.17      4.84 o 
   1   4  16        2.06        5.60      5.28 o 
   2   4  16        3.70        3.67      7.35 o 
   3   4  16        0.53        0.00      5.56 o 
 -11   5  16        3.66        0.63      5.76 o 
 -10   5  16        7.63        6.65      5.52 o 
  -9   5  16        0.02        7.23      4.69 o 
  -8   5  16       11.84        7.25      5.11 o 
  -7   5  16        6.22        9.63      5.02 o 
  -6   5  16       15.37       12.09      6.02 o 
  -5   5  16        2.31        6.73      4.68 o 
  -4   5  16        7.52       13.59      4.20 o 
  -3   5  16        2.60        1.25      6.02 o 
  -2   5  16        0.59        1.92      6.00 o 
  -1   5  16       22.98       34.32      7.67 o 
   0   5  16       24.84       19.50      5.24 o 
 -15   0  17       15.06       25.22      7.83 o 
 -13   0  17        0.06        4.99      6.34 o 
 -11   0  17       15.92        8.77      8.62 o 
  -9   0  17       39.50       53.22      9.43 o 
  -7   0  17      210.74      264.54     14.28 o 
  -5   0  17      102.43      119.42     11.15 o 
  -3   0  17       82.51       85.89      9.91 o 
  -1   0  17        6.92        0.60      6.06 o 
   1   0  17       19.61       30.06      5.72 o 
   3   0  17       16.09       25.15      6.75 o 
 -15   1  17       13.16       16.11      6.35 o 
 -14   1  17        2.27        2.00      6.61 o 
 -13   1  17        1.20        6.56      6.37 o 
 -12   1  17       18.07        4.47      5.27 o 
 -11   1  17       46.93       75.93      9.59 o 
 -10   1  17       51.51       46.72      8.84 o 
  -9   1  17      220.65      283.05     16.22 o 
  -8   1  17       16.54       22.04      7.00 o 
  -7   1  17       30.88       21.17      8.29 o 
  -6   1  17       45.33       49.20      8.26 o 
  -5   1  17        3.96        2.39      6.02 o 
  -4   1  17       16.80       18.90      6.16 o 
  -3   1  17       15.11       17.90      6.71 o 
  -2   1  17       43.47       52.98      8.72 o 
  -1   1  17        0.09        6.28      7.25 o 
   0   1  17        6.49        0.64      4.64 o 
   1   1  17        7.37       24.63      7.13 o 
   2   1  17        0.90        3.43      6.37 o 
   3   1  17        0.36        2.17      5.88 o 
   4   1  17        2.06        6.61      5.55 o 
 -14   2  17       15.76       16.05      6.71 o 
 -13   2  17       14.11       12.00      6.03 o 
 -12   2  17       82.28      121.45     10.52 o 
 -11   2  17       14.11       25.11      6.33 o 
 -10   2  17       22.10       15.07      7.15 o 
  -9   2  17        2.38        9.55      5.24 o 
  -8   2  17        3.16       14.19      5.43 o 
  -7   2  17        3.25        9.46      4.69 o 
  -6   2  17        0.33        4.14      4.41 o 
  -5   2  17        8.02       10.11      5.26 o 
  -4   2  17        2.09        3.64      5.91 o 
  -3   2  17        2.73        2.42      5.94 o 
  -2   2  17        4.46        1.87      4.71 o 
  -1   2  17       41.83       58.28      8.85 o 
   0   2  17        3.03        7.41      3.78 o 
   1   2  17        2.27        6.29      6.00 o 
   2   2  17       17.03       12.98      7.09 o 
   3   2  17       10.58        1.51      6.37 o 
   4   2  17        0.59       13.02      5.23 o 
 -13   3  17       32.35       42.45      7.86 o 
 -12   3  17       23.84       17.28      7.04 o 
 -11   3  17       10.09       12.82      5.31 o 
 -10   3  17       17.79       17.52      6.27 o 
  -9   3  17       22.31       44.99      6.14 o 
  -8   3  17       28.24       40.64      6.42 o 
  -7   3  17        3.64        7.17      5.06 o 
  -6   3  17       36.77       25.85      7.26 o 
  -5   3  17       27.06       29.80      6.88 o 
  -4   3  17       10.48        6.15      6.54 o 
  -3   3  17       23.92       17.00      7.14 o 
  -2   3  17        0.65        1.95      5.38 o 
  -1   3  17        0.45        5.35      5.75 o 
   0   3  17        0.95        4.89      4.26 o 
   1   3  17        0.10        8.57      5.52 o 
   2   3  17        1.13       11.86      6.17 o 
   3   3  17        4.55        3.08      6.56 o 
 -12   4  17        1.34        0.59      5.99 o 
 -11   4  17        7.87        7.93      6.22 o 
 -10   4  17        1.15        4.26      5.56 o 
  -9   4  17        0.93        0.58      5.49 o 
  -8   4  17        0.98        0.59      6.31 o 
  -7   4  17       14.76        1.80      5.68 o 
  -6   4  17        0.02        1.22      5.04 o 
  -5   4  17       10.08        1.84      6.69 o 
  -4   4  17        2.62        5.03      6.09 o 
  -3   4  17       63.93       60.24      8.39 o 
  -2   4  17        5.08        5.25      6.70 o 
  -1   4  17       24.26       14.20      7.33 o 
   0   4  17       11.32       28.66      5.39 o 
   1   4  17        1.43        5.07      5.90 o 
  -9   5  17        7.94        6.62      5.27 o 
  -8   5  17        0.56        5.04      5.04 o 
  -7   5  17        9.01       13.94      6.10 o 
  -6   5  17        1.45        1.82      5.30 o 
  -5   5  17        2.60        4.91      4.63 o 
  -4   5  17        0.21        5.80      5.80 o 
  -3   5  17       17.33       22.96      6.59 o 
  -2   5  17        0.09        2.63      4.86 o 
 -14   0  18        5.75        3.70      6.73 o 
 -12   0  18        5.23        5.71      7.68 o 
 -10   0  18       76.36       85.49     11.37 o 
  -8   0  18      177.53      201.44     15.00 o 
  -6   0  18       32.75       22.44      8.25 o 
  -4   0  18       68.11       66.48      9.91 o 
  -2   0  18      151.74      154.39     12.14 o 
   0   0  18       49.84       42.06      6.43 o 
   2   0  18       23.34       26.88      8.14 o 
 -14   1  18       18.60       12.82      7.56 o 
 -13   1  18        2.30        5.32      6.20 o 
 -12   1  18        2.52        1.99      6.36 o 
 -11   1  18       19.53       20.78      7.87 o 
 -10   1  18        1.23        3.86      5.19 o 
  -9   1  18       18.85       14.46      7.67 o 
  -8   1  18       14.56       11.87      7.33 o 
  -7   1  18        0.96        3.75      5.26 o 
  -6   1  18        2.00        4.32      5.68 o 
  -5   1  18       13.88       14.25      6.44 o 
  -4   1  18        0.41        4.39      5.96 o 
  -3   1  18       20.14       22.81      7.46 o 
  -2   1  18        0.38        3.90      6.36 o 
  -1   1  18       10.13       25.14      6.95 o 
   0   1  18       55.19       43.11     33.62 o 
   1   1  18       15.98       11.15      7.19 o 
   2   1  18        1.36        1.46      6.41 o 
   3   1  18       15.47       24.18      7.69 o 
 -14   2  18        3.01        0.67      6.52 o 
 -13   2  18        8.06        7.70      7.35 o 
 -12   2  18        8.84        2.52      6.49 o 
 -11   2  18        6.29        6.95      6.95 o 
 -10   2  18        1.97        3.14      5.33 o 
  -9   2  18        4.52       19.20      4.85 o 
  -8   2  18        0.23        4.34      4.99 o 
  -7   2  18        1.01        1.24      5.76 o 
  -6   2  18        0.49        4.49      4.49 o 
  -5   2  18       11.93        7.53      6.14 o 
  -4   2  18        3.24        3.82      4.90 o 
  -3   2  18        0.01        0.67      6.27 o 
  -2   2  18       12.17        7.92      7.04 o 
  -1   2  18       10.19       14.31      5.62 o 
   0   2  18        1.94        3.72      4.91 o 
   1   2  18        1.76        3.64      6.07 o 
   2   2  18        1.86       12.66      6.27 o 
 -12   3  18       17.32       19.95      6.89 o 
 -11   3  18        4.25        2.47      6.16 o 
 -10   3  18       16.34       13.60      6.53 o 
  -9   3  18        6.91        4.32      5.88 o 
  -8   3  18        2.87       12.94      5.55 o 
  -7   3  18        9.31        4.34      5.88 o 
  -6   3  18        0.22        3.76      5.52 o 
  -5   3  18        0.06        4.44      6.35 o 
  -4   3  18       38.36       43.00      8.91 o 
  -3   3  18        1.79        1.94      6.14 o 
  -2   3  18        6.21        2.02      6.50 o 
  -1   3  18        1.89        1.38      6.21 o 
   0   3  18        0.59        2.49      4.37 o 
   1   3  18        2.36       11.74      5.03 o 
 -10   4  18        0.45        3.68      5.97 o 
  -9   4  18        8.59        8.53      5.27 o 
  -8   4  18        6.34       20.26      5.53 o 
  -7   4  18        4.59        5.28      5.28 o 
  -6   4  18        2.84       14.31      4.53 o 
  -5   4  18        2.23        6.30      5.07 o 
  -4   4  18       15.70        1.91      6.79 o 
  -3   4  18        8.61        4.56      6.25 o 
  -2   4  18       20.32       22.87      7.68 o 
  -1   4  18        1.85        1.40      5.53 o 
 -13   0  19       11.60        6.65      8.18 o 
 -11   0  19        2.54        4.26      7.42 o 
  -9   0  19       24.45       40.28      8.98 o 
  -7   0  19       54.20       43.51      8.55 o 
  -5   0  19        3.68        0.00      5.91 o 
  -3   0  19       30.03       33.02      8.91 o 
  -1   0  19       12.37       20.51      7.96 o 
   1   0  19       39.43       45.48      8.51 o 
 -13   1  19        3.24        0.66      6.63 o 
 -12   1  19        2.64        3.35      7.37 o 
 -11   1  19       56.41       49.15      9.12 o 
 -10   1  19        6.80        5.93      6.37 o 
  -9   1  19        0.62        6.84      6.84 o 
  -8   1  19        1.71        1.32      5.66 o 
  -7   1  19        4.94       10.99      5.89 o 
  -6   1  19       12.88       21.99      6.25 o 
  -5   1  19        3.06        1.93      5.39 o 
  -4   1  19       33.15       19.63      8.78 o 
  -3   1  19       29.35       27.23      8.11 o 
  -2   1  19        4.32        6.29      6.29 o 
  -1   1  19       26.18       33.09      7.17 o 
   0   1  19        0.77        0.83     10.20 o 
   1   1  19        0.82        4.31      6.36 o 
 -12   2  19        0.31        6.52      6.52 o 
 -11   2  19        0.50        0.00      5.45 o 
 -10   2  19        9.11       20.39      5.93 o 
  -9   2  19        0.01        0.00      5.85 o 
  -8   2  19        0.16        1.25      5.31 o 
  -7   2  19        2.70        2.53      4.88 o 
  -6   2  19       13.83       12.21      6.71 o 
  -5   2  19        5.84        7.40      7.40 o 
  -4   2  19        1.05       11.22      5.32 o 
  -3   2  19       10.91       25.52      6.64 o 
  -2   2  19        2.40        2.73      6.45 o 
  -1   2  19        1.22       14.80      8.34 o 
   0   2  19        0.64        0.59      8.69 o 
 -11   3  19        2.24        2.52      5.39 o 
 -10   3  19       33.00       29.39      6.47 o 
  -9   3  19        1.09        3.10      5.69 o 
  -8   3  19       10.26       12.58      6.03 o 
  -7   3  19        0.60        2.55      4.99 o 
  -6   3  19       10.41        3.85      6.27 o 
  -5   3  19        3.58        1.95      6.27 o 
  -4   3  19        1.14        0.67      7.26 o 
  -3   3  19       27.08       35.03      7.49 o 
  -2   3  19        6.46        6.84      6.84 o 
  -1   3  19        1.52        4.98      5.98 o 
  -8   4  19        1.17        1.23      6.10 o 
  -7   4  19       19.32       21.69      5.22 o 
  -6   4  19        0.80        1.88      5.45 o 
  -5   4  19        8.09        3.18      6.64 o 
  -4   4  19        0.67        1.92      5.86 o 
 -12   0  20      100.59      125.56     12.98 o 
 -10   0  20       71.61       59.52     11.41 o 
  -8   0  20        1.25        6.20      7.45 o 
  -6   0  20       16.69       22.18      6.70 o 
  -4   0  20       22.88       12.03      8.02 o 
  -2   0  20        0.87        4.69      7.18 o 
 -12   1  20       24.11       21.57      8.33 o 
 -11   1  20        0.10        9.44      5.57 o 
 -10   1  20        6.91        1.36      6.23 o 
  -9   1  20        0.86        2.00      6.25 o 
  -8   1  20        3.62        3.35      6.49 o 
  -7   1  20        1.47        7.94      4.32 o 
  -6   1  20        7.86        2.67      6.05 o 
  -5   1  20        4.83       10.09      6.00 o 
  -4   1  20        3.29        6.13      6.95 o 
  -3   1  20       37.65       31.54      8.97 o 
  -2   1  20       44.36       53.52      9.93 o 
  -1   1  20       11.42       14.14      7.82 o 
 -11   2  20        0.06        7.16      7.16 o 
 -10   2  20        0.58        0.63      5.70 o 
  -9   2  20        0.02        0.64      4.41 o 
  -8   2  20        0.50        5.38      5.38 o 
  -7   2  20        0.11        5.44      5.44 o 
  -6   2  20        0.93        6.59      5.26 o 
  -5   2  20        0.01        5.35      6.28 o 
  -4   2  20       10.49        8.78      6.87 o 
  -3   2  20        5.92        8.93      5.39 o 
  -2   2  20        4.69       10.53      5.58 o 
  -8   3  20        2.12        6.32      5.32 o 
  -7   3  20        7.83        3.21      6.08 o 
  -6   3  20        0.27        1.31      6.05 o 
  -5   3  20        0.08        6.57      5.70 o 
  -4   3  20       30.43       38.70      8.60 o 
  -9   0  21        8.11       21.79      6.68 o 
  -7   0  21        0.00        2.73      6.39 o 
  -5   0  21        0.49        2.08      6.10 o 
  -3   0  21       12.59       12.91      7.29 o 
  -9   1  21        0.07        4.02      6.15 o 
  -8   1  21        0.83        3.34      5.91 o 
  -7   1  21        5.07       15.51      5.65 o 
  -6   1  21        0.49        0.00      5.97 o 
  -5   1  21       42.27       44.92      9.12 o 
  -4   1  21        6.33        4.10      7.35 o 
                                                 
